# Supplementary material for: Genomic, Proteomic and Morphological Characterization of Two Novel Broad Host Lytic Bacteriophages ΦPD10.3 and ΦPD23.1 Infecting Pectinolytic Pectobacterium spp. and Dickeya spp
Source: PLoS One. 2015 Mar 24;10(3):e0119812. doi: 10.1371/journal.pone.0119812 (PMC4372400; doi:10.1371/journal.pone.0119812)
Supplement: S1 File — (FASTA) [file pone.0119812.s004.fasta]

>phage_10_3_c1

cctctggggaatactcctgtggtctatggagccaagtccggttccatcaccaagtatgca
tgggcgcgtcacgttcgttcaaacgaatccatcgtcttgtgtatgcccgagtccattaca
accaactacggcgttggctggaacggtagcgagctggggctggctggtatgggggcgcag
ttcctttcccgcgccgctcaggatatgactcagttcaagctgggggatgcactgaacgtc
gggaaggagatgggtcgatttacggcgaccaaggccatccagtctgcgtcggaatccatc
ccgttcctgcctaccattaacgcccatgacacccttgagttgtttacgggtacaatgact
aatccttacgtcgaaatgatcttccagggagtcaggaacagggagataccgttcacattc
aaattcacaccgcgctctcagaaggaatccaagatggtccgtgagatcatccgcttgttc
aagatgcacatgtacccagagtacaagtacaacaagaactccagtgccttctatctccat
ccatcgacatttgacatcacgttcatggttaatggggagcgaaaccaatggctgcaccgc
atctctacctgtgttctgtccaacatgtttgtgaacgaaacgccagacagttcatattct
gttcacaaggacgatgggattgtgtctacgcaggttgacatgaccttcatcgaactggag
actctgcacaaagggcgctttgacaccgaaggcgacagcttctaaaccagattcgtggta
taatgaagtagccaataagaggatttattatgccacgaatcgtccaagaaaaagagtgtg
cttgctgtcatactgcgttcaagcctaagcaggcgaggtcactctactgcaatatcttgt
gtgaacgttttatgtcatcccctgtcatcagaagcctcgacatagacaaccttcctaaaa
actcggatgagtgcaaggaatgggttgtgaaatacttcttcaccaaacaaggtaatgtca
attcaaaattactcaggcatccacttttgttgagttatacgggggtggatgttatggggt
atttgtctgagcataacagtttaacggatttcagatcttctgtttcggcatggttatacg
atctgaataacactggttgtattgtctgtggtaaggagactacaatagattttgatgctg
agggtggtccagcatacagggaattctgttccaacaaatgtatgaaagaatctatgaaga
ctggaggtgtctgtagggaaagaatgaatgagaccatgatggggaaatatggcgtttccc
acgccctacagaacaaagaaataatggagaaagccaaagaaacaagtattgaaagatttg
gcgtagaatatgctatgcaatcagaagaaataaaacaaagaactgtcaaaaccaatcaaa
ccagatatggggttgactttcctatgagccaccctcctatcgtatcaaaatccagaagta
tgttgaggataagctgtatcgagaaatatggggttccaactgttatggatgatcccagca
tgtggaaatacatcacatcatttcaacataactcctccaaaccagaaaaagaaattactt
cgttccttgagtcccatggagtgaaatgcatcactggtgattacagcgtgttggcgggga
aaagactccaactggacatctactgcccagaacacaaactggcaattgaatttaacggcc
tatactggcacacagaacaacagaaaccggggaaggaatatcatctggacaaaaccagat
tgtgtgaagcccggggtattcagttaatccacatctgggaagatgagtggcgtgacaaac
ctgatattgtgaagggtatgattttggccaagttgggtgtgaaagggccgttgtcttatg
ctcgaaaacacagaatcagttcactcaaacctcttgaatgcaaccaattcttagaacaac
accatatacagggaagtgtggcattctcatcactacggttaggtcttgaggacaaagaag
gaaatgcccaggcggtgatggtatttaccaaacggacacatggtactgaattggtgagat
ttgcgtctaatggttgtcatggtgcgtttagcaaactactatctcacgctataaaatact
gtcttgatccgacccagacagtatattcttttggggatcgttgtgttgtgagtagattga
aaaatgtttacctacaaaatgggtttatagaaaaggaagttcttgctccggactataaat
atgttgataaacaatattcaactcgcactcacaaattctcatatagaaaagataaattta
aagaactcggttatgaaatagagggtaaaacggaagacatgttggccgaggaagccaggc
tatcgcgtatctggggatgcgggttggtgagatacgaattccagaggaagtgaacatgaa
atattttgagaaattcccgctcgtctggcaccaattgctggatgtacaggagcaagacac
catccttctgcagaacttaacgcgacgggtgatgatcctacagaaaattaaggacatcga
agggcttctcctgccttattctgtccaagagggggaaaccccaaggtcgttcgcagagcg
cgtctatggttccttcgagctgttttggataccatgtctgataaatggaatcatggacat
caacaaggactggccaaaaccggagcggcgcattgttgaagaactgactgcggactacgg
cattgacggtatgtgggatacggcctattatgttgaccagttcaataacgtgacggatgc
tcgggcgatcaaatttgcatatggtctggaccttgatgagccgtccatcattgctaacta
cggtctgacagcagtatcctatcatgatgacgcaatcagcaagaacgatgccaagcggaa
tatccaggtgctcgacccagattatgtgtcgtcgttcgtgaatcagctggagcaggagtt
ggcgaaatgatcgaaaacagagagacccaagacggtatcgtaacaccgtcgacaacattt
gacctgaagtatatggcgatcctccctcacaccccacagggcggcaccccaacgccacat
gacctgacggcgctgtttgaggagttcaacgtctttcaggatctgggtcttgaaggacag
gcttccccatccctgactgcgaacatccttatcaaagagggctgggatatccttgacaca
atgcctatcctcggcggcgaagaagtggttgttgcattcaagacaccagcagcttccgat
tacaccacgctgtctctgcgcgtgagccgtgtcgggcgcgttgctgatgagtccaacagc
tcatccaagaaggcattctggcttcacctcgtgacctctgatgcgtacaaggacagcatg
attcgttgttccatcggcctgagtggttcgtattcagagatggcgaccacaatcttcaat
cagctggaatcccgcacaaagttcgaagacatcgacccgacatatggtatccaagagaga
tttgcaacacctctctggcctgtgcttcgatccatcgattatatggcgagtcgttcttat
gatgaattgttcatgccatttgtgttctacgaggactttaatggctaccatttcaagagc
ctgacaactctgttcaaccagagcaatcagtctttgacagccgaagagaagcaggagttg
gcgaaccagaacaaattgttccgtgatcctcaggacgctccgctcatgcaggacaacaac
ttcaactccgagcgcttcatgcgcacaatcatcaaggcagagaagaagttggctcgtgat
cagtacatggccaactaccgtgatatcctggcggtgaatgagcgtgtctacgactttgaa
accaagactgcgactgcgacacagcgtgtctacactgaatggtttgcagagacggctcac
ctggacccgttcccaatgttctcagacgaattcgatcgacagaacgtccgttacatcgaa
gcccagccggacggcgcggagcagattgattatgcccggcgtgtgatcaatttcagtctg
gcgagtactgtcatgcgagtactgctggtcggggataaccgcctcaatgttggcaaggta
ttctatatcgaggatcaatccaaccgtcctaagaagaatgaaaacctggctgagttaagt
aagttatccacaggccactatatcgtgaccaaggtacgtcacaagatatcccgcctgaca
aaagattatcagtgcattgccgagatcgccaaggacagtatgctggagcaggtgttacca
ccacaaactaatcagacaaccgcttccaccactaccccgaccgcgattgaaaaagggcag
tcccagaaggtttaagaggtgaatcatggcagatccggcagagaagtcacaatccgatgt
ggtcaaagttctagacaagatcaagacggagatgatgcaacgcaagcaactccgtgcaca
gaacgagaccaacaaacagcttgagcggatgaacaaaaatctgtctaagctggagtcggc
ttctaaacaagagcaaaaggctgatgccaagccttttgaaatccgcttcccgactgtcac
agagatagtccagggctttgcccgtatgtctccgatcttcacccgtgacttcggcgtatg
gatgaaagacagcattgacaccaatgttgagggaaaccgcgaactggagaacatcgctgg
taagattgagcgccttggtgacatcactcgcatgccagccgacgacacgtctgttgaata
tctgaacctcatctcagatcaattgaaagcatccaacgacgactctctgaagcgcatgga
tgagcaaggtctatctctggtgcgcatgggttccttcctgaacatgatggatggagtact
cattgagatccgtgatgacactgccgatgtcaagaagaactctgatgagagccttgtgcg
tctttccaaaatcgaagacaaacttggtcgcgttggtgggcacatcgtcggagcgttaac
ccgtatcttcgatgaagaccagaagtggcgtgagaaggacgagatgcgccgtggggagac
cgacaaagaaacgggcggccatcctcaggcgggttctgttatccccaaagacgatgacca
gaaggatgactcttccggtatcggcgcagcggtggccgccatgcttggcctgaacgcgct
gaaggggttcctcctcaaaccattcaagatcatcggcggcgttgtcgggactttcctcgg
catgttctccaagctgggtgatggtatcagcaagttgcttggtccgtttggcaaggtatt
caagttcctgaaggtaggtccattggctctactgtccatgatctgggactttggtaaagg
cttcatcgatgcgaaagagatcttgggtaaaggcgcggtgtcaatcgttgaccgggtacg
ggcggggatatcagaactggtcggcgggtttggtgacctgtttgactgggtgtccaagat
ctttggcttcgacacagaggctggcgaaaccctgcgcaaatatacactcatgctcactga
ggctcccgctcgctggctgaatggtattgtagactggattagtaacgacttgtttgcagg
gatcgggagagggacgtctcttacggatatccctggcaagctggcggacaaccttcaatc
ggaattgatgaagctggttgactggatcactgggggcatcagtggtgttatcgacgaggg
tatgggtgtcgccaacaaggtcatcgacgacatcaagaaaggatttgcggacaacgtgaa
gaagccgttcttcaacatgctgaacgcaatcacgagcgcgatgttcgatatcgtggacaa
gttcgtcagcatcatccccgactctctgggcggcgcggcggcgaagcagaagatggatga
ggctcgccagtctatgttgattggcactgatgagaatccgtctcctaatacgacagcggc
ctctcaaccacaaacgcctccacagccgaatatcgatcctcagaccctgacgccgatgcc
atctggcgtgtcttcagattacaagaatgtgactgatgaccgatactctcagatgaagga
ggcatatagttcaatcggtagttcattggtaaccgccaaaccagctcaaggcagagcaat
atctaatgtcgagcaagttcagggtggttatgccaatcctccggccagcgtcgtcatgcc
tgtacagcagaacgtggacgcttccaagaagatcaacacaaccaacaacttcaacagttc
ttcacttgaaccagagaacaagaccgactcggctcgcatcctctgggattggtgatcaga
ttccgtgggcttgtattagctcacggagtcttcctttcgaatacgttgtatcctcatctg
gcaccacagcattcgtcttcctgagcaagaacgcctctgagttccaatagatgtcatcct
tcagcacagtatcatacaagtggatgaaccccacgattttgttcaggccgaccaggaacc
acatggggtaatgcttggtgatgatgtccgtcaacaacgcagggtggccaacacccgtcc
ccttcacatattcaatgaacgtcatgttccgttccttgatggcagggatcatctcccgct
cgaactcctcaaggaagttgtatgtgaagttctcgtacaatttgcgatattcatcataat
tggaccgagcctgcttggtgagcagggtagtcacccagaccttcggggacttgatgaagt
tggcgatgatgtagttctctaccacttcaccctgtgatgactcgaaccgacgggcaaggc
gagcaaactgtttgcacacagcgtccttcgccaagaacgtttcaaacttgtagttcatag
gtccatacaagctgtagtcgaagtccttggtggtgaagtgtagcttgatcgccatgaaga
cgcaatacacgttgaacgcccgttcaaactgcattttttcccaatcggtgtactcacgca
tttttcatttcctcgaaaaacttaacccaattctcatcattgtatggcgctcatccatca
gatcaccccttcagttctattttcaggtcatcaacataacaatccgtctctgtgtcccag
atctcaatactgaaatactgagtcgccacttttggggtaaacccccaggcctctggcgtc
ccggacacggattgaacctgtaggtcgtcgtacccatcatgatactgcagcaaatacact
ttcattatgcggactccaacaggaatacaatgttttctacatacgctttctgaatcgcat
agacttcatcaagcgtgttggccactttcttgtcaatacggatttcggcaaggcgcggta
agaacagagatttcaacgcgtcgtccgtcttatcctgtacgccattggagagcactgcgg
cgatcttaccaatgtagtcgccctggttctcccacatccggagtctcagctcatctgaga
tccccgagacgccaacaacaagcaagccatcggaagtcttacacagaagggaaccaaagg
tcttcgcgtgtttgcctttcttgtcggcctcgttgaagcccacgatttcaaggtcacact
ccacttccattttcaacttcagaccttcggaggaagtgccatcttcccacggcatgtcat
cagccttgcagatcgtgccttcttctttgcgagccagcgcgtctttgaaatggtcgacgg
cttcggcaaatgagtgaacaacacgggtttcctgaacctgaaccagcccatcttctccgt
agaacatttgtatgatcatgtcgaagcgacgctcatacggggtgtccacgcgctcggcgt
tgaaccattgttcatacgacacaacatcccagacgcggtagatcacctgataacgatctt
ccagaggttcgcccgtctgaatcacgctgttgagtttgccgttgccgacagcgcgaggca
ggatcgcattcgacttgaggtcaacaacgagcagttcaccatggaagacgctttcgccaa
tacctgcgtcgtagatcaggtctttgaataccagggacagtttgtcgactgaaccacccg
cgataagagaaccggagcgagagcggatctcgggctctttgttgtaacgacagatgatgt
tggcgaacatgccgtccgacttcagctggctgtagacaccgcgcttgaagtccatcttct
tcagcaggtcaatcgtcatgttatcgtaacgatgatatggaaggatgttgatcaggcgac
ctgtgcctccagcggcgttgaatgcagcattgatgcccttctcggcaatacccgccttga
tgtcacggtccaagatcatctggatgagttcgtgatattgtgggttcatctttagagcaa
cggacgccagaagggcatcagccttttgaccaccgacaaggcgctgtgccatctgatcaa
ggacgtcatagacttcactgatgtcatcagtcttctcacgcacgagcatgcgcgggtgcg
cgctgagtttcagttcagttcgatagaacgaagtcattggatcatagacatactgcagga
agtctgccaagtctgggttgttcttgaatgcttcgaccagcacagctttcttcgcattac
tgcctttggtttcgcgaagtctgtagactgtttcaaggatggggatcatgtggtgcctcc
agggttatgtgtgctgctattataaccccagagacttcaatagatttaaattatcagagg
aagaaactctttctgatcaaatacatttatgacatacccaccacacatctgcctcatgtt
gtggtaggatatcatttccccatcattaacgagagtagatcaactttctttttaggttca
catgcatccggcccataccaaacaacctgagagtgcctcttgcagcacgggcaatccttc
gtggcgattacacagggagccttatccacggcaaatccggcggcttcggcttccttcacg
gtggtgaatggcaggtaagcacttgtgccctgtcctccgcatgaacattccatcaacgtt
tcctcttaaaggggatgatcagagctatgattacaagcatagctgtaatcactccgcatg
cgatcagaccaaaggcgaacgacttcagaacagactcaatcaaattcataacttcctcaa
tttggctcgggtgacctgagtttgtttaacaccgttgtactcggtcagttctttgacacg
accacggatgatcatatctccctgtaagaactcagtatccatgtacgaggtcttccaggt
aattgtattgccttctgctgttttgaaagtgaacagatagctgtcgccgtattcatttga
gaagaggaagacgcgcttgtcaaagcgaacccgcacttccagcatctcgccgacttctgc
cacccacttgttctccgcgcctctacagacagtgcgagggcagtgaatgtagtcgtaata
cttcttggcaccccagcggactgtgttggaatccttgatgaggtgatagccaggctcaca
catgcgtttcaggcgaacattgaattcgttggattcagacagcgcactgatgaagagcat
catgtggtacatttccgactcggcgtcttcacggtactcgtgtgccttgtttacgaaatg
ctcttcatcggaacccgcctttggtctctgtcctgcgcggaggtagcccagaacctcacc
aaacatatctgatttgatgtccacgccagccagcagcacctggaagcatgcgcgcaggta
actgtgggtgtcagcgaagcgctcattttggacgcgatagatgccctctgggtcgtcctc
gtccggtatgaagaactcctggattcccagatagtaagacatgatcgcgtcgagggactt
ctgatgaggcacataatgatgcatgcaggtgctaccaatcagcatctgggtgtggctctg
ctcattctcgatcacatatgtgttcttgcgattgatgagcatattgcagtgctggcacca
agagacgttctctgtctcgaagcgacggatgaagtcggcattgatattgtcggacagtcg
attcagaatgacctttggatattcgtgattgaactggccaatgatcttccagccgccgta
agacaccggacggtcaataccttcgccttcgagggttacgggcttccaccagtgagtaag
aatctcaccagtagtgtcacgggtatgggtcttgaacggttcaccgaaagtcacggttgg
gaacgggatgcccaacttctcagctgtgcgctcaagcttctttaatctttcgattaccag
accatcgttgtcgatggggatgttgaatgtcttggcgtccatatttgagccacatgattt
agtaacaactcttcaatagagattaaataataggcgctttattcttgaaagtaaagttat
tgaaattaaaaagcccagtacttgactgggcttcttgatgttcggctgacttattcagcg
tctgacaaccattcgacccaagactggtcttttctgggtatccaaccagatttaaatttc
cttgtcatagtctgagatgtcatttgtgataacaacggaaattctctcatgagtttcaca
tacccatttcccttgagccagctgtcataaacgtcaccagccaacttccacatttctgtg
ttggcgttggttacttcccaaggggatttccctttgttgttgcatttatcggaaatattc
cttttggcttcatccgtatgtttccaacctgacattttctttctagtttcatccgagtgt
ctgtattctctgtgggatgataccaccgattcccgtcttaaagaatattctctagatgtt
ttactattgcttctgttcttcatcatcgtgaaactgagggctgcctttccaccagttttg
gccaacaaccgatggcatacaaaatgctccttcctggtgagttttaccagattactatcc
ctgtcatcaccacccatgcatctcggtaaaatatgatgcacttccatcccttcaaattga
tttctttggagggcatttactacaatagcatcataaattttagtgtaattcataaataaa
ccccctttcgggggtccttatattatgttttggaaggaacgtcgttggggaataacgaag
aatacaaatcttggtatttctcactagtctctatggttttagagaaggtgccatttgcac
gatcggatacaactttgcgcaggtcagaggccttgatgcccgtttccttcgccagctcgg
ccagggtctcggtgataaaggtctgctcagacttgatacggacagaagcagcgcggcagt
tttcgatggcacccatcattttgcggcgggtttcgggatcagatggcagtgcataaaaac
cgatttgttctacagacatttttgatgttcctcttgttaagatctattgcctttggggat
cagattagtccctctgcggcataaaaagaaatttacgattgaatgatactggaactttgg
aatgatttcaacaccatctttcgtcacataccattccaatgtgttggttcgcactggaag
aggatccagttgtaccagtttaccttcttgacagatcatatcgatcccattctcagccca
actcttacgaagagcgaagaaactgagagtctcggtagtgtctaactcaatatattgttt
ggtgtggcacaccagcttggcggccttcaccaggtcagccaaataatcatcttgcaacat
gatgtgctcctggttaatgttcagatcgtagaattataccctacgacccacgttattgaa
tttagccaaaattccaagaattaacggtctgggctttctgctcatcactcgccgccgaac
cggacttgttgaggtcatgtttgatatgcacgttctcaacatacttcgcctcggcctctg
acagatctttcttcacctcattccagtccaggtcaaacaggatctgtttgtcttggtcca
tgccaaacaggaacgacttgagcttctgcttgttagcataacggttcttaaggatcgagg
ctcgggctttcttgaccgccgccagttcatcaggagcatagaatgccatgatgaaatccg
ccactttcgggataccgatagcatccgccagatcactgataccaccatcggtgctattct
gcgtctcacggttgaactgcatgcctgtccatacaggaacatcaaactcaaatcccagtg
cacggaactcacgagccacggacgtgtaatagacgtttgtgttctgcatcaggtgagcag
gcaggcgagaagaagcagcttcgccaaggtagtcgatgatgataacgtctggggcgcggc
ctgttgcctggatatactcaaggatgtcgcgacggaacaaacctgtgtgcccagcaccag
acggatattccttgatgacgatatcacccttgggcgcgccatcttggcgactgcggagct
tctctatcgtcgcgatgtattcgtgccttgggagcttctctaaggactcaaagtcacgac
gcatcatacgggcatcaagacggtgacgccagacgttctcggccacttcgagcgtgaata
caaagacgttcagcccttgctcagagtaaccacctgccagatcaatcagcgttgttgtct
tgcctgcgttgatcgcacctgtgacgatgttcagggtcttcttaccaacaccaccacggg
tcgccttgttgaagatctcaaccgcgaacgggatcttggcctcgttggagttcatgtggt
cgtactgctgctcagccatttcccagtagatatgaccaagatacgaatcgaactgtatcg
ccagggcttcctgtagcaaggtcgggatgttgttcatctcgtccttgcgcttttcgtcac
catagatgttgacggcggtcttgatcgcgttgtgtacggccttttgacgcgcccatgctt
ctgtttctttgaccaaccactcttcgttgaaggtgttgtcgttgatgttctcaagcgccg
caatagactgctcaaacacatgttcgttcagcttggtgcgctcaaggatgatcgacagcg
cttctatggacgggcgcgcattgtactctgaggtgtaactgtcaatcaggccaaagatga
ccttttcgccttcgttgtcaaaataatcggctttcaggtacggctggatctttctttggt
actgctcattgtaaatcaactgtgaaagcacgacggattcgagtaacattggcaacctac
cccaccaaaaatttattgtattcctgagcattacgctgcatgaggtctacaaggatatcc
cctgtcacctcagtgaacaagtcattttctttcaaattcacaaacaccagacgcagtggc
ttcttcagtatatcggtcacgaaagacaggcggggttcgccgtccacttcgttgatggca
accttgccgaaccgaaactgaaccccacggaatttgccagaagtgatcttgacaatcgcc
agctgatcagcaccaaggtcgatgattgtgtagttattgggggagtctcctccccctcca
ttgttactcggatgtgttgatgacatggtccatttgctccagcatgttcgcaggcataac
agtaccgttagaaacgccgaacatcttcttcacatcatcagcgaagtcggcgttctccag
aagtggataccagaaatcgtcatccatctgacgcttctgatatttcttttccttctcagg
atcaaatccacccttggctgtacgcacataccagccggatgaaggcatgtcaacgtaacc
cagcgcccgagcgatctcaagcaggccactccagcggtcaatgccaccctcgtacagtac
cgtcacggggagcttggccttctctttgacatggcgacctttcatgataccaatgttgaa
gttccagcccagcagatctttgtcttccttcacttgagagcgagtgatgaaccagatcag
gttggatgacaggaagccctgcttgccgcccttgatgttaggctcggcatagacgttgcc
gatctcgtcatagtaggagttgatccacaccaacacgaggtctttgctgttgatttcagg
ggtgatgacacgccagaagctgttgagggcacgggcgcgagtcatgtcctgggtatcttt
accagcgatggcatcttcaacttctttggtagacggcaactggctgattgagtcgatgaa
cacaatgaccttgtcgcccttcttcacttcctgaaggatctgcaggaggcggatcttggt
ctgctcaacgttgtcaatcggcacatacaggacgcggtccatatcaatgcccatggacgt
ccagtaatcggcgttagcacctttctcagagtctgcaaagacacagattgcgtcagggaa
ctggttcatgtacgccttgacgtctaccagaccgaacatcgttttgaaggtacgggagtc
gcccaccatcatcttgataccggaaatcaggccaccgtcaacacggccagaccaagcgat
atcaatcagggggataccagttgagcagatgatggacggttccagcgcgtcggattggga
cagcactgaagcctggtcgtcatgtttcttggcaaccttcagcatgcggtccattaatga
actggccatttcacttcctctttgttgttaatcgtcgttaataactctacacccaacacc
ttgttagacaaaatgttgaccgcttcttgaatgcttctgagcgacaacatttcaacggtt
ggtcccgcatcattgtgtcgatcggttaggtacatattgcgcagattgttgtagttcgtg
cgattgatgcacgcagcgttcaacgcaatgttcaggatatacatcatctgttcgttggtc
acatccttcggcatggcgtggatgtaatatatcaagccttcgaagtagacgtctaccagt
tcatccggtatctctaccccgccgctcgcatactcttccatcctattgaacagagattca
ggttctttgctggtgatcttgtgtgtcacagtcgccgaaagaccatcgcctggtttaaca
ggcctggtgtattcggtgaggaacacgttgtggccgccacccctgatatgctcggcgaat
ttggcggatgcatcggcagcgttctccgcatggtatgaaacgacgactgtaaacattaga
actccatggtcagaggggtttctgcggacttgtcgtaatccgcgccgccagcagcacgca
ggcgattgcgatcgttcttgcgcttgtgtgccatcatgtaggtctcaatgtcgatctcca
tataagagcacgcagacgacaggaagaacatgagagtctcaacacaaggatcattcatga
actgcccaaggcggtacgtcacaccccgatgtccaacagcacccaaagcagatggagtga
attcgcggctatcaagaatttcaaattcttcttcgatctcgcctttggtgcggtccatta
gaacgaagcacaacatgaagtgaaccacgtcgaccagttcataaactgcgttcgcatggt
gaaacccgatgtcgtttccatagaccttccagtcacggctggtttcgtcaaggaactctg
cccactcacgataaatggagttgatgactgcgttctggctccatacattcttccactctt
ccccaaagtaggccacgttggtggccttttggagttcgagcaggcttttgatatgccctg
ctgtgatcatttacgttctccgtagaatttaacgaacggtgcccaaccatcaaatggatt
gaggaattcgtagtccactttcatttggtcaatgaaagcctctatatcgtcctctatgat
accagcgcggtcggcctttgaaatgcgggtgatagggcatttcgtactcagcgcccattc
atattcctgaggagtacgcagatcactcacgatataatgtacatgagggttctgctctac
cagaggaagctggaagcgcttgaagaatgccaggaacagatcaggctgtacgtaacgtaa
gcccgtatcgctgccgagatgaagccagatctcccttggggttaagcccttggggttatc
agggtggaagtaaggaacgtccttcacagcgtcctctacctccgctggcagccacgggta
gatgaagttggcaacccggcgcagttcgtccgagaacgaaaggcgctggatgtcaatgtc
gccctgtaaatggtgatagctgatgagggactccaaacagaagtccttaccggagcgctt
gcgccccgtaaagaattcaaggtttggatacatcataccgcaccttccaggaacttggga
tcaacaatcttacggtcaaccggggaatgggtgagcgcaatattcaggccatgatcttca
atcaggttcatgtcgatgagcttgttattcaatttgcagtgcaggcagtatgccatctgc
acaatcagaccgcgatccgcatcatactccttcaggaaggcaaccacagtttcccaaggg
ctaccgaagtcacaatgaacaagcacaccagtgaatagattgcggatatggttctggttg
gccacgttcttgaagtgaatcatggagttgatgaacccgccgtccaccttggtgtctttg
gtgatcttacccagctgcttctggctgacttcattgttgtagtaatgaagattgttggag
aagagcttgtactgaccgacatcaacatccaacacccgagcaatcacttcctgaagaata
gagaactcaatgaagttgattgaactcatcccccacagaacatcctgtgagcggttgatg
accgtcaggttcagacgaccttcaacgatggcgaacaacagagccaggttacacaccatg
tccttagtctttgcttcgccgctctcgctgaacttcgccagaccagcatctgaatccaga
gccggatcatagatggtgaggtacgcctggcgagtgtttgggttcttgcgtaggcggttg
ataacgctgtccagctggccatgggcgtacagacgcggaccataagcggctcgccatgtg
tggccgttgtcagaaaagttggcggcgcggggcaacacgcgggacaggaagcgaacgtca
tctcggcctgacagaacccagaaggtttcaccgatagcggcgatagccgatgagttgcga
ccttcaacggagagccagcggtcacgaatattggaaacagtgatcgtcacaccgtcaagg
aaccgggtgccatcggtgttgatctccgcgttaccaggatcagactcaatcccgtgctcg
cggatagccaggacagcccgcttcagcatgtcattgttgttgattgctttgatttccata
attggtctccaataatcatttactttgcaaaatatgacccagatttggataaatgcgatg
atctataccatccatgtcatcaatactcccaaaatcacgacagaggaatgccattacagc
ctgatctactgttagaccatgagacttcatcatacctgcagccaccttagggaacaagcc
cttatggcgctcccgatggtcatggacacgctcccacttctcaaccaccaggctctcatt
gaagtcagcgccgccgttgcgtgatttgacacgggcgatgcaagtttcaagaggagtgtc
catgaagagcacaaccaattcgcgcggtgggcgcgtcaggcgggggatccatgaactgag
cagagttgaagggatgatgccttcaaatatcacatcatatacctgaaattcaggtagatc
agcgatgctcagggcaaacaacatttgttcagtatccttcagggaatcaactcccttgga
cttagacttatcgtatttgccgacacacaccacattgaacgaagggcatacggtcagcat
aatcttgccgtcatgggtcacgacatatgcctgatgatccctctccgccagctgagaagg
cacggttgatttaccgctaccgttggagcctttgatataatagagttgccctcgtgctgg
atagatcccctttacgacgggcggcttggtgaatgtgtggacggggcgtttgagcaaccc
ctttagggagtaggacatagactgctccgataaacaaaaggagctgctataatagcagct
cctttatctattgaacagctcctgaacttaaattacgcagcagctttcgcttcgaccaga
gcctgaggcaaccatgcgttgattgctttgaccagagactcagcatcagcctctttgatc
ttctggcgtttggtgaaggacttaccgccgacgtacagactgaagccccagccgccggaa
acgatcggcgcaacgtcgatgtacgtgttggtgcgagcgtgcaggttttcagggttggcc
agttcggtcacagggaactggaaccagcgcatatcagggttaacatagctcaggaataca
cctggagccacacttgcttcaatcgcagccaggatagcaccgtggttagaggcgcgggca
gcgtcaaccatctcttcacgtttggtgtgacggcgcttacgctcttccagatgagcctgt
ggtgtcaagttcgcacccttccccgcttctttcagaattagggaagccagggaacccacc
ttcgcgtcagacggctggtcaccttctttcagcgcaatattcacggcgtctttgattgca
tcggaagaagcggtagaagtgccagtgtcggcagcccgatcgccttcggcaggtttcacg
tcctgggcatcagtatcggtgtcagaaacgccgtcgccggaggtagcagcaccagaggtt
gcgtcagcagaaatcggggtatcgttggcggcgttttcagctacgttcggtgcttcagtt
gcatcggcttgctcttgggcttgcgccagagcctgctgagtttcttcctgctcttcagca
ctcagaccttcgatgagttcgaagccgttagcggattcaagcgcaccttcaaccatgcgg
cgcagggtaacgttgccaatcagcaggcatgcagccttgatctcggcctggatagccgca
acgtctttgccttcaatatcaaatttagaaccagattctacatgaagaatatatgacata
ataaaacccctttcgttattaagacagtcttcgcggcatattgctgttctgaccgtgtag
tgagaacataatatactacattttcatagatgtaaaccactttttattgaaaagaagtta
acaccatcgtgttatacagcgccccgccaagcggggcgcgaacttgcgtgaatattaact
ttcaacgtcaatattgaaaaccaattattctttgatcagatagaagttcgggacttcagc
gcagtgctctgggagggtacaacccaggacgccctgcttcaccttcccttcgatgtctgc
gcggatccgacgaatgacctcttcctgttgctcagcggccattacttcttccatcgcagc
atacagagtgtctaggatgacaccaatgtagttatggatggcacggcaagagttctggtc
gtactccatatccggatggatagccaggtcaacctgatcacgcccgactagcagatggcc
tgaaaccagattgactggatgttggaacacgccactggatttgatagcaacgtcgtccgc
ctgcttcaccaggaattcggtttcagagaagcgagcgagaacttctgatgggaattgcat
acagaagtcttggcgtttacggccgaagaagcacagacagtgtgatagcttcaaacaagc
atctgtcgccatcttcatgtgcgctttggcatgctcgtagccagcgatgacgtcgcggac
ataatcgtacaggtcggcatgaccaaaacgaatgtcttcttcgaactggattgctgtttc
actgtctgttttcaatcccagcacgtcaaagatgttgtgttcacggatagatctgccatt
gcgatcaaaccccagaacgcaaccgacttcgaacccgctcttttcaaagtttgggagttt
catatcaaagcgagcaggggtgaattccagcccgaatatacgataaatttgtgacatgat
atagcctcgttgttgggggattacccgttcacgaattatccctcggaacgggttatagaa
ccattacttcttatgaacgcgtcgtgcatctttccacacagacatctggctccgtttctg
gaagcgagccgtgcgcatgaagaggacgacttcccagtactgcggctcaatctcatagag
ctgagtgcggaagtggtcggcgcgatacagcttcacacagtgattatacagcggatggtt
ggcaaaccgcttcagggcatcccaagtgagtctcagacgcgtctttgagcggtacgcccg
ttcgttgcgcagcttgatgagatcttcaaacaccaacagtctgagttttggcggcaggta
gtgcatgttcaatccccagaggtatgtcacacccttttccccgaaggtaacgccgtcacc
cttggcaaagttgaagaagaacaccagtgggtacatatcccagtatggcagttcatcctt
cgtcagggcgtcgtatttgaaatagaacatacgcccgaccatataacgcccaccctgcac
agggcgcttgttctcagcgaacgcctgcttcatgtggtttggtgtcaggttggcgtcctt
cgacacacgctccatgaaccacacatgagagcggcggatattacgcttggcttcaggccc
gaagtgttgacggtatttgcggatgtatcgcttcaccaactcgggggcgtccatctcggc
cggaaacagcaacggatcttcttcgcctgctgagttcttcgccatttgtcaactccttat
aagtaacaacagatatcatatttaagtggagtcctcatcgtggaagactatcgcaatttc
atcactgaattgttgcagcgtgggatatcgcgcaagaaccgatttcgggtcaccatccca
cttcctcctggcgtgtttgacagcaatgcaacccttgccaatgacggccaagcatacacg
accagttcatcgttcggtgatctgttcaaacagtctgcacgtattgtaaacgctttcttt
ggagggacaaaccagacatctcgttctctccagatgatgtgtatggttgctggaatgcca
ggggtaggtatcgacaccaccccaatgacgaacaacggcaaccacatcaagatgccgaac
aacaaatcgaacgtggacctggatctgacgtttcttcttgccaacgactactatgaaaag
tctgtgttggacaaatggaagaatctgatctttgatccatacacgaccaagatgggctat
tacgaagacttcgtgaccgacatctgtattgagcagctcgatactgaagatcaggttgtt
catcgtgtatacatcgtcgaagctcatccgatcaacttcagcacaatcgaacttgacaag
ggtgcaacagaccagttcaaccagtacaatgtcacattctcatacaacaaagtgctatcg
gagactgaatatgaaacacgcagccttgccagcgattttcttcctcttgggattgctgat
gctcttgccattggcgattgggaaactgcggcctccaaagccggacagctttatcgcaag
gtgaaagaagggaacttcacaggggaggctctgctggcttacaaacagctggaccaattg
gtgaacaatctggctgggattagcctgcaggacttcgagcgcatctcagtgggcatctct
cgtgacatcatgagcaatgacaacctgacggcggcggagaagacgagcctgttggggata
ttgcaagacgtgatgggcaaataaaaagccctccgaagagggctttgttatcagttttgc
ttcaggaacgcttcaaagtcttcgatcgatcctgtgcctttcggatccggttgctgagcc
gccgactgttgattgacggcagactgagactgctgagactgctgttggttcaggctatcc
tgagcggtctgttgcttcactggctgttggcctgcggtctggctggtaggagcatgagcc
atagtggccgcaccgttctcaaccagaggctggtcatcaggaatcgccagaactttacgc
agacgtttttccagatcttcgtagctcttgaagttcgccggattgaagaactcaaacagg
ctatgttcacgagaccacacgtcttccatgtaggcttcatcgtcgctcaacggcgcaggt
gcagcccagctcacgttggagaagttggccaccggaccttcccagttcccgaacttcttc
tgctcactgaagagcttcaggttcaggttcgcaccttcccacagatcgtacggatcgaat
ttagggtcggttgggaacttaggattctgcgcctgatccaggatcttcaggatagcagga
ccgaactccagcaggaagaccttgccgttgttttccggtacgttgacatcttcaatcacc
aggatgttggcgtagtatttggtgtctggcagacgcttcttcagcacgtccttcagcttg
tcatcgtttgtatctttctgctgcttccacagcggacggtcatggtcgcgcaccggatcg
tcgttaccgaacgtctgaggtgagttttcgatgtaccaaccaccaggtccctggaactga
tgcttcatcaccatggcgcacggggtcaggatctgatctttatcgatcgtgccttcatcc
tgtgccttgatgtccaccagcgggactggcaggaagcggatggtgttctgagagatacca
tctttgttccaagtccatttccagatgcgaggatccttctggaagccggacttttgacct
tgctgagccagacgcgcttgcattgcatcggtctgctgaccacgggactgcttcagacgg
tcgaataaattacccattttgttgattcctctgtttccgcccctcagggctattctgtca
catgtattgtcaattaatttacagcggggtaattataccccgttactatattgaattaac
ctttaagcacttgattcgctgggtcaatttcaataatgtcgaacacgtcagaaaacgtct
tcttaccttcgtcgtgggtgtggtactcaacaacgtatgagcgaccatcaggggtgacgt
agcgaatacgatccgtctgatcggcgttctcgttgatgctacccacacgccagcgcatag
agcctgggaggaattccgcagctttcattgcgctgtaaattgattctttgctcatattac
acctacactaatttcttcgacttcagcacgtctttgatcaaacgtgcatcggagcactca
gctgtcagtcgggacagaagaggtgctgtgatcatttttctgacctttgtttcgtctatg
tcgttttcttcacagacagccacgagggtctcaaggatagtttccctggtacgggcggcg
cggagcaacacagcttctgagaaggagtctgctgtcagcacctgtgctggtgatttatca
tcagacatcgatcgtgttccccttgccagaactcttcttgatcgtgcgcagaacgtcctt
gaaggagtccggcgcagactgtggtcccttaaccccagaaacaatcttcggggcatagat
gaccatcttcacttccgatccacactctacgcatgggttggactctggttcatggcgatc
ggcgatggatttccgcagagttttggtatcgccacagccttgacattgataatcatacaa
cggcatggaacacccccacagttgtcagtacgaaacgaaccataatgataaccagcaacg
ccactgtagaaaacacaacgcgcttaatcattttgtcacgcatatggatgaactgatacg
agagtatggcctcggcctgttgatcagcacggacgttcgtgtcacgatatggcgacagtg
tatagaagttgatctgatacacatacgcgtgaatcagagtgaagaatgacttcacccaga
ccaacacaaccactaacaacaaagcgaacgtcaggaagttcgccaacaaccagtaatcga
ccatcatacacctctgttgaagtctggattattctcaatgaagtaggaaccacaagtcat
gatcgcgaacccatctacaaggtcatcgatcggcttgggatccttaacttccaacatatc
cattataccgcgcatattaacattgaacagggcttcgaagtgggcgatcatggcgagttt
atcagcgttgcctttgtctgtgaacatcttcttcacatgggacggtgacacgatctggaa
gtcgaaaccgtgacgacgcagcacctgcttcaacagggaagtattctccgctgtctgaca
gatgttgttggagttcttggagttgcccatggcatacccttcaagggtgatggcatccgg
cttctcagtcaacaggacggcctcagcccatttacagatgttgtagaagcgctcctcagg
agtgtcccacttcggctgcttcatgatgaggatgttctggcgaatctgagtgcagtactt
ctccacggtgtaatacgcgtagaagcgcagatgatcaaaatcaagagggtctttgtcatc
ccagaagcacatggatgggcaaccatacgagtagtcaattccgcaatatttcatgtaaat
acccataacgaagtttcatgtagtgttatgggtatttacgccggattaacgggtgatgat
tttactgtcaggcaggatcaggccggggtggtccaggttcttctgcatctgctggatgct
ctgcaggatgaatgaggtttcaatgtgacgcttcacttttcgaccttcatcaccgtaaga
gatctgcccctgaggatcgatgtagtgggctgtcaccacacgcaggtcatagccacattg
cagaaggtacttggccaagttgcacacttcgatagacagtgattcaccgtccacgccaat
gttggcagagtacaaaacagcgccatcagccagagccttttcttcaaacatcagcaggcc
gccgatagtctggatcaaaggaacaccctctgtatccagagcaacttgttcgaacgcgcc
gacaaattcatcaggaactttaccatctgcatccgacaccgtgtgcttcatcagatccag
aacatgctgctgcacttcctcaatcggggtgcgttcaatggcggtttcgttttgcattac
ctttctccagttcataatcgcgctccacaacatattcgtagacacgcattttaatatagt
cggtgccgccagctgtcgacaacaccctccatccactactgagggcgttcatcttatatt
gaccaacaccctcgtgaaaataacttttaatttgatcgagctttcgaccatggtgaaaat
aagagaccaactccccaataacaacacaatctgggaaatgtttgtctagagtatcaatat
ttcgatggacgaacacagggagaacttcttcatcgtctattgggctatagcagggatcga
cgatgattacgttcagtccggcgcgcaatagatccttgacaccaaggcgacagaatttat
aatcgtcatgcctcattgcgatatgagtggcattttctttcttggcatagtcggacaaga
aaataaagaagtctgtgttagggtcaggatattgtatagacaattccttgccgatttcac
taaaacaaaatccgcgcattttcattcctcgttataaatatctgtacaactatactgtgg
agatacattatgaatttaccatcattgcccagaacggagaaaacgttcaaaagtgatttc
tggccgagcaccatcaagtatcgcgctttcactgcagggcaacaaactttattacttcag
gtgtctgatccgcaaacgccgatcgccgaacgcgccactattatggagagcctgttcagc
gagtgtgtagaggctggtgctcctttcagcaaactaccaatcggggttgttgaggaagtg
ttcatccgcatgcgttgtatcgctatcggcgaactgatgaagatccgttacaagtgcaac
aatcaggttgaagaaaccatcgacctcggcgacggaacacaacagaagaagatggttccg
tgtgaacaagagctgacattgccgatccctttgcagaacgttaaatgcgtggcgaaagag
ggcttcagagaggtgtttgacctccctggcggctatcacctcaagatgcgccaaccttcc
ttctcggatgcctcagcgctttcagatgcagacagcattcaggtgatgctggccacgttc
attgattgtctgtatgacgatgacggacaggtgtggcggattgagaaccctgatgaagcg
ggcattgcgcctgatgaagctgttgagcgccgccgtgtgaaagaagcgtttgttgattgg
gtgaaagacaacctcgaatctgatgttattgaacagatcacgaaggacttcttccataag
atcccacgcatccactacaagaacaagatcaagtgtccgaaatgtggtaaagaccacccg
atcgagttcaacagcattaatgaaattttcatttaatgtttgaaactgatttactatcct
acttcgtgatgtgtgatgaattgaagttacacggctatagcatatttgaaatcaacgagt
cgatgccatggcaccttgacttgttaaccgaagccctcaaggtcaggttgtctaagaaac
agtaatcccgcttcggcgggatttttattggcttaactgtaaaataggttaacacgtgct
ctctttacctgaaattgttataacagccgtgttcctgagccatttgttggtgatcgcctg
ttttgaatcagattgtcagtaaaataccatttttcaaggagtggtctgaggtgtacagtt
attgcctcgctcttatgcctccatggcattggaatggtgctgcctgcatagggcggtttg
atgagcgaagcgaatagatcgataaggacaataaactgaacggaagcagagcttcctata
gtatataaggcaaaatccgctgcgcataaataccttcaaatccttgtttgacaaccggaa
ctcaatatgttagacaaaatgagatggttttatggcaccgttgaggatgtcaacgatcca
gatgaaaacgggcgtgttgctgtccgtgttcgtggcgttcataccgaagatcccgtgctc
ctgcctacggacaaacttccatgggcaaaggtgatgatgcctgcctccaatgcctcctcg
gccggattaggctggtctccgacgggtattatcgtcggcactgaggtcatgggcttcgcc
ctggacgacgcttatcagaatctgcgcatcacttggacatggcctggagcaaccccgact
gacggcgctgacactaacccgctggcgcttggtcaggtcgtcatgtcggttgaacgtcag
gcgtacaatgctgtcactgacgttcctgtgaaacaagaagatgaacctcagcctgatccc
gaaccgcctgttggtgggtacgatccagagaagtggatgaccatcgcccgtggtgaactc
ggtgtcaaagagtacgccggaaagttcaacaacaacccacgaatcgttgaatatcataag
acgacctctcttggtgcttccgaagacgaagtgtcctggtgtgcagcattcgtgggctgg
gttatgttgcaggccggatacacgtctacgcgctccgctcttgcccgttcgtacctgaca
tggggtagtgcactgtcagcaccccaatacggcgctatcgtagtcttccggcgcgggaac
aaccctacattcggtcatgtggcgttcgtgcagaagttcgatgccaactatgtctggtgt
atcggtggtaaccagtctgactcggtaaaggtcagtcgcttcagtcgttcctcggccttg
ggctaccgctggcctggacctgccgacacagctgcggctgctccgacacaacagaatggt
aaatggtcagagcctatccctgatcgtactcctaaggaacaaccgactccggctcctact
ggtcgagtgcaggatattgacaacactggtgagactatggttccggcggcaggcggttcc
aagtacccatacaacaacgtcatggcatcccgtgctggtcatattatggaagtggacgac
actcctggaggcgaacgtcttcattggatgcatatgtctggctcgtacaagcagatgctt
ccgaacggagatgtggtcaacaaggtcgtcaaagaccattatgacctgacggtgttcaac
aaacgctattatgttggtggtgatcacaacctgacgatcaaaggaaccgaagtccagcgc
aagacaggtgaggtctatcatctccattccaacaactactccaacgtggttgcaggcaca
gcgctgatgaaattcagtaatctggccgagttgcaggctcagaatattctgcgtatcatc
tgcgagactctggaagtcggtgggacattgaaggttcctaagattctggcgactgagatt
atcgctgatcaactgacggttgcccagacgatcaatggtaacatcatatatgccgaaggt
gctggtcgcgcttcttctctgtctggtgcaactcctgcttcccctacgggtccaggcgag
atagatatcaaggcagaattaaaagacaatggtggtaatttcggcaccgaagagtaagtt
ggtatagtttagtggcagagggacagcacgtctctctgctccttataggcatcctgagag
gatcgcgaaatgaaagagtacaaagatgtcgatctgaagttcggcatgcatccggtgacc
aaagatgtcaccatgaaatcaggcgtgtacgctgtcctgcaatccgtgcggaatatcgtt
atgtcttcagtcggggactggcccacttatcctgggatcggtgcagggctgtataatctc
cttggagagaacaccaccccaacgattcaggttgacgtgaagaacaaagtagaggatgct
atcgccctatatgaacccagagctgaggtagaagaagtcacggtgagtctgtcggaggat
taccactctctgggcgtgaccatcacattctatgtggtcaacaacccagatccgataaca
gacaccgtgtggttgaagagaacgaactgattaacttgcgttgggcggtgtgaacatagg
cttcaggacgatattcattttgaagcacaccaacaacgcaaatctgtacttcagaccatc
ctccctgaattcgtatgggatcgcgtccaagaacagatcatacttctgtaggtcaattgg
tttgtcaatcatgaacctcatcatcattgatgaatcccttggcttgaaattctctgtgcg
attgaaatcaaatgcccagtattcactgtcttcgatcgcgcacgaaacccctttccctac
cttctttccaccctcgtatactgggattgtttctccggcggccaagagttgatgcagaac
tcggaaggtgtccagttccttccttgggagaataaacttcgcgtcaagagggtagttcat
gatggttgctccgcgagagtgatcacaaccatatttaagactgtgtcgatagctcggcct
gtttcctcttcatggagggtttcagcctgcaggtgcacgtcagtaatgaaactgtcgatg
tgcattgatgtcaggtatgggcggtgctggctgattgggcgattgaccagcacataattg
cgcagtgtgttgaagtcctgctgtgagcatccagttgtgtcgatacgaaggaagcgttca
ttgtggcttgtcttcaactcagtcgccttgccgaggtaggccagaggtccaatgcgaccg
attcggaacatgacatcgactaccgacttgaagatctctcgctcaatcagggcggatggt
gaccagcagatagcttcattgtcttcaggtaagagagtgtcaatcaccagagggagctga
atgtaaccgaagttgtgtaatggattggtgagtactttgtttgtcatggtgtagttcctg
ctgttcagtttgtggcgaatgccaatgaattactgggaagtataaatgcgggaattatag
aagtaaagcccctcatcgaggggcttaggtgtcagcgctttacgcttgcggcgagtccag
caacgtcggtcacagtactgtcggccaaaacgatcacaggcatcgccatccgctgcttac
cagtcagcttctggagttcttctagctggtagtctttgtccagcttcagaatcttatgat
caatgccacgggtgcggcaaatgttttcggcggtaacgcactgagcacaaccctgcttgg
agtaaatcgtaatcatttctcaccttcacacaaatttaagattgtcggataccgaaccag
tcagtacacccataagataatcaggagcttcagcttcctgcaacgcgtattgcattgtct
tattatctagccagtcattaatccatgggactgggttctccttgcgagcttcgccaggat
atggatgaccgatagcgcccatgcggtgggtggccagccagtctaccatctggtgtagga
tcttggcgtttaggccgaggatggaaccgtccttgaacaggtagttcgcccactccttct
cctgatgaaccacatccaggaacatctgggtcatctcaccgcgcagttcctcacggatga
ttgcgaagtcagggtccataccaggcaggcggttcagcaacgtctgcgtcaggatcaggt
ggtcttgctcatcacgggcgatctggcgaatgattttggcgttgccttccatcttttgct
ggaactgcatgaacgcccaagaacaagcaaacgacacgtagaagcggatgccttccaggg
tattcgccgcaaacagggcgcgccagaatgcgcgtttggcattcatgatatcttcgctgg
tgaagatacgtccggccatgcgcataccgctgtaacgaaccatgtcgtcgtagtacacgc
tgatctggtgagcgcagtccacgatctctgcaacgtccagcacatggtcaaacacgatac
caggatcgttcacagtattgcgcaggatgtgggtataggacagggagtgaatcgcttcct
ggcgcgtccactcaaggacagcgaactgcatctcaggggtagacgtccaggcagcgaacg
cctcgaacggggccgcgccctggatagagtccagcatggtctggcgcttcaggttgctga
agtagacatgcttctcggcttcgttcagggtggcaaagtcagatttgtctttggtgatgt
ccacctcttcaggacgccagaactggctgaggcctttttcataccacttctgcacgaacg
gccaggcaacgacatcatagcgctggatgctcactgggtcaccgaagaacggcaggccgg
tgttgtcagaacttgggtcgaatacggagaattgtttctgttcgctcatgttatgccttg
ccttcgtggagtttgatttgttcggtcgtgatgtaattcttgatgttagcaacaaaatcc
tggcgtttgtcctcaggtaatttactgagatccagaaggaagtgggtgcggttcgccgtg
tccaaaggatctgtgtagttcaaagggatggccgtgatttccccgccgttatgccaagcg
cttgccgtcttcacgtttcggagaacattctccgcttcgactttgctgtcgtgtttaaga
aagatggctggctggccagggactaacactaatgtctggaacatatagaactcctgatga
ataaggggtgatatctcacccctgatgatataacgatagcaggtttagaccaactcagac
gatacaggagtcgcaaccaggttcttcagcctgcttcaactcttcgtcttccttggcgtc
cttgttcgtgttgtaatacagagtcttgccgccccacatatagaaggacaggatatcctg
catcatcttggcacgagggatcttgccgtctgggtacttctcaggatcataccacgtgtt
ggtgctgatggactgatctacccagcgctggataacagcggcagtcttcaggtactcgat
gcattccagatcccacttgaggtcatacagcggtccaagggtctcaacatccggaacaac
ctgcttgtacgccccgtccttgctgcccttgacactgaccaagcccttcggtggctcaat
accgttcgttgcgttgaggacttgtgaggagctttcggtaggggctactgccagcagagt
ggcattgcggataccataggtcttcaggtcatccttcaactcatcccagtccagtccata
tgccatcccttccggcttcttaccatttggcaggatatcgagcgggagcggctgaagatc
ggcggtgacctgccccataccatggatcgttccgcgtttgcatgcgccgaacttcattgc
cagacggttggaagccttgaccagatagtagtgcaggtgtgccatccacgcatccaacat
ctcaaggccagctggtgagccgtagcccgtgaagttcttggccaggaagtgggccacgtt
cacgatgccgatacccagaggacgataatcctcaacagccttgcgtgcctggatagctgg
atagtcctgatattcgagcagcatgtccaatgccgacaccagaacgaacgccacatcctc
catctccgtcgggtcttcgaacgccgtgaggttgaaggaagccagagtacacagagccac
acgaccactttcatcatcgtactgctggaactcacgggtcggcagcgcaatctcaagaca
gttatgcaccaatatgccttcactactcatagggtcgtcattggtcacgatgaagaagtt
gtggttgtcatcaactgtcagatcatatacatcctctacgccagcaggggtaatagaaac
gacagtagggtcttccataggcgcttcacgagaaacgtttgaaacaaccaacttctcttt
gtgctcaaatggttcaatggttctggctccgacttccagcatattcgtgaggttggagaa
cttaccaccaaaccggtttttgctaaaagagttcggcatggatggcgatttcttaaccat
tctcggtaaagtgaccatttccccattgtccttcatttcccaagcaagatcaaggatgtc
ttggttgctcatacccttgaatttagggtttctttccatagaagtgcgcacagagcagtt
atgtacagcacgggctttgtctgctttcacagcagggttacttggattacctaccccaga
catagaagccgatttcttagcgaaattgtcttccgctggaatagaacggagattgccaat
ttcatctaggacaacagcgtcatcaacgatatgatcaatatgattaccaggatccagagg
gccatcgtaaaactcatagatcattctgtgttggtttgacaatccgttgctgacgctatt
gatgcgtctatatttgttctcagacatcgtggtgtagaaacctttcagtttctgtccaac
cgcatgccgcgcttcgacgtatggataatcaccacgggcgtcggaaagtgccagcggatg
gtctggtgtgcagcggaatgtctggccgttgctcaatagtacttctacaacttcacgcac
cccagtcttggcggccttggccatcttgatttcagtcacccatccaccgtcattcttttt
agaaggacgagcagaatatacagggaacttcttatcataactagaccaatcggccaattc
tttgatactcaccatgttacgaccatcagcggcagccaccatggtatcacccgtaaagca
caggttggagctgtagatcgtgtcaaggttgaatgggctgtactggttcatatgatctac
aaacgcgatgtagatgcgacctgtgtctgaacgctggtctaacagcatctggaagacttc
ttcggcctgaagctttttggcacgacagatacctgcgtcggcggccttgatcatgttctc
gtacagagtacggaacttgtcaacgtcggcgaagtaagcctcgtacatgtcaggattgtc
tttcgggtcgaacagatacagaggctgcttggcaaccaggcgctcaaacatcacgcggtt
gatctgaataccgtagtcgatgcgacgttcgcggttctcttctgttccacggttgttctt
caggacaacgacgtcatcgaactggtagtgccacagagggatgtaccctgtcgctgcacc
gccgcgaatgccgccctgagagcacgacttgagcgccccagtgagatacttgatgaacgg
gatcaggcctgtatgaaccatctctccgccgcgaataggactaccaataccacggattgc
cccgaagtcaaaaccgataccagcgcgtttggacacatagtcaacgatggtcttggccgt
tgcgttgatagagtccagggtgtcaccagtcttgatcaacacacatgagctgaactgacg
ggtaggagtacgaacaccggccatgatcggggttggaagactgaacttgcctgtgctggc
atattcatagaacttcttcaccatttccaggcggctgtctttgtcccagttggagaacaa
cgccatggcgatgcccatgtacataacctgtggtgtttcgtagaagaccttgccatcttt
cctggaacggtcacgcagcagatacttctcagtcagctgacccatggccgcccatgtgaa
gttcttgtcgcgtttgtggttgatgacatcgttcagttcgttgaactcttcggtcgtgta
gaggtcgaggaactcacggtcatacacacgacgtttgatgttgttgacaaagatatccag
caggtgaggtggcttgtactgaccgtagacagccttacgcagatcatatgacttcaggcg
agcagccacatactggtaattgggtttgtctacagagatcagtgaagccgcagcctggat
gaggatatcctgaatgcgatctgttctcatgttgtctgtgaactgaatcttcgatgcaga
gatcacctctgacattgatacaccagccagtccgtcacatgcgcggtctacgactgcgtg
tagtttctcaatatcaaaggggacagaagatccgtcccgcttaatgacgttaatcatagc
gatcctcggtttgtgttataagcaggttttattatacgccgccctcgtagattgaaggcg
gcggggagtgttggtgagttacttaaatgtcatacagatcgttgacttccagcatcaagc
gagtgaagtccccgcgcccgttgcggtcggatttgtcgaattcgatgatactgaacggct
gaacccattcagggtactcatcaccgacgccaacaccatcgatcttcagggttccggcct
ccagcttggcgttgaagtcgcggaaggaaccgacgtacttttccagagcgctgtcgcgca
ggcgcttgttggactgcttgatgtcaccgttgacaaaaatgtaggttgaatcagatgcgc
gggtcagcaggttctttagctgctccatatcgcattcctgcgcttcttcaatgatcagga
aggtgtcgtcaaaggtcatccccttgatggtctccagatcctggatctcgatgatgcgct
tctcccacaggtagttgaagaagccgtcattgcccgtgtcagtcttcagcaccttcttca
acgtctgaatcaggggcatcaggtatggcatgagtttttcgtacgtgtcaccaggacgga
agcctgctgtctgacctgttggcagcggtgatcgcgtgatgacaatcttgctgacaactt
tatcgatcaggagcttggcggcggctgaggcaccgcagtacgatttacctgtacccgccg
gaccgatggcgatggtgagattttcttcaagagcagattgataagcgaggttctgattct
ctgagaggccattgaacggagcgattctgaagtcacccttggagaacttcatccagtcat
cttctttctggattgtctccttcttacgtgctgacttggtcttgcccgctggcttcatac
ttacaactttggtggcagattgcatgggaaccttcctatatctcaggggtgtcatcaacc
ttaattaaggcgacacacccagcatacccgaggcttggataaagaaaaaggccgtttccg
gccttgtgattaattgaagctgttgtatgctgctgcgagcttcgtgtcgtactggttctt
ggtatacgccggaccattatagcgccgcgcgaactcagcccaattcttgtccttcagagc
ctgccagagcttggcatcagccttgatgaacttcacgaatgccatcaggtgagcacgttc
tcccgtcaggaagtcattgaacatctccttggcgttggcatacccgcagacctggcagtt
gaagcccatgatctggaagaggccgtatgaagcgctctcgtacgcacaatcctcgtcgat
gttgatcgctgcgtggagtcgatccaattctgcgtcacctcccgtgtacccgcctgcaac
cgggctgaccagagtcggatacatctgacccatggcattcgctcgagcctgtccgaactt
tgccatcagtttcttatacatgatgtgacgctcgaacaatgtcttgatcttgcctgactt
ggtgaagcctgtgccacgggattcaacctggttgactgccttcacagaagcgaggtcgac
gcccagctgattggccgcctcgataaggtcagcctcagtcaggtgatcctgatgcgcttc
cccggcgttgcgaatagcataggaggtctttggacccacgataccatcaatgacaagccc
cgcacccgcctgaacggtcttgacagcgttctctgttgccttaccaaagatgccgtcagc
gacgagggtgaagccgattttgttgaggctatcctgaagtgccttcacttcagtgccacg
gttgccaagttttagaatggccataagaaaatacctccgcaatgaatgcgaaggtattta
aagtgaaagtgaactacttgaggaactgatgttacagactggacaaaatggtgttcagtt
taacgatccgcatttctatgcgtttcttcagatcttgatatgcttcccgtaaagaaggat
tcggtgtgcctttctcttctccaccatacatctgggcggtccagagtccggtgtcttccc
agtagaagagcactgcaacagattcttcgctatcgatcatgatagcgttgtcttcacctg
gtcggtcactgaatgactgatgtttccattgtttgccagtcatttccttcagaaccaggc
aagcggcgataccgatttgctcgagagtcactttcatcttgctaccaccacaggcatgac
ttcgttgaaggaagtacgaacttcggtgtcgtacccgtatttttccaggactgctaacat
cgcctgctcgagttcctcttggaactgagggaagactttgttcggaatgcggtcagcaac
ccagagagcgcctgaagaggcttgaatgacagcgcgggacatggtaatctcctaccaaaa
atctgaatgggaggggagtttcctcccctgtcatgcgtctggcttaggccagtttgctca
ccagagcttcaaccgcagcggcgttcagtttacccattttgacgtattgggttttcgctt
cgccaccagctgctttcacgatgtcttcgtttgcgtagcctttcttagggaagaccatca
cagagaaggaaccgttgttcagtgggttcagctggatgcggcctttaccgactacgatgg
tgccgtaagtttcggtattcgcttcgacaacgtggatgtcgtgacccaggcttttcagca
tgccaactttgtcggcagtcttagcaaccacagctttgtcaaccacagcctgctcgatca
gagtgaagccgttggtcgctttcactttgccgttcagcaggttcatgaaggaagttttgc
caccagtgaagccagctgcctgagcgatgcggaacatttcgactttagcaacttcggtgt
tcagttcgaaagagatggtgccgttggtgatcagagttttggtagtcgccatgatgtaat
tcctcataatgtagttggttcgtttcacttttcattcggcggtgtgttaccgccctatgt
gaactataatagtgcatcgttattgaagagtaaagtcttttcaataattttttaaaatat
ttttgaagtattttaaaggcctcattcgacgaggcctggagggaagtaatgtgaagtaaa
aagttttagttcgggcgaactcttacaaactcacgagccaattcggcctggtcagcactg
atgggcccccatgaaagtccgcctgaccattcttccagccatggatgaaactcggagtct
cttcaccagatagagcgtatcccttgcgggacatctcatacccgcgctggatctcaccgt
cgtccagtttgttcagttcttctaacgtcatcgcactttcctcagttcagcaaattgtaa
tgaggcggccatcccctggtagacgttctgggcaatcagcttcaggaggtctcgtatggc
catgttaccctttgtcggcatgaccatatcgttgatgtccttccacggaatgttcggcgg
gaagaggacgaccttgacacctttatctatcatcttctgaatgccatcacacacctgtgg
gttccggtactggttgtcagggatatagatgtcgcccttcacactcaataaatcggcgtc
ggctgatgcaagacagttgggcaggaacagactgtcaatcggaccttccacaaccagctt
ggtcttgtgaatgttcacccggtcttcaccatacaccttcgtgtcttcatcgcgtggctt
gacagtagagtaccggagcacaccatcacgtacttcgaatgcacgtccctgaacgatctt
catgcgaccatcctgagtccagaatgggattaccagacgctcatcatcggggatcttcag
ctgcttctcagggttcgtttcgaactgcagtagatcctgacggaagttctgggtgtaata
caggaggggcaacgtgctctccggcattcccctcccctgtacgtactgtcgagccttatg
ctcaggcggtagaagatcaaggcgcagcatattgccgaagaggctctcatcgcgtttcgc
cgccactgagccaatacgggcggtctgtgtcagctttggcaacggcttcagggaaggaag
tggtctgcccgacgtatcacccagcaggcggaacttctccatgttgtactcggatgagag
gcgttcgtcgaacttcttcagccagaactcaaacgcccagccattcatgttatggcagtt
atgacatttaaaccggaaacaatcattatctcgatcgaagaaaaaataaccgcgtcgctt
attagcactttttagagaatctccacaaagcgggcatctaaaatttgcgacagacccaac
gcgttcccacttgaatttatcgagtctgggagcaacataatttatgaattgttcgtcgag
aaatttcatttgtgttcctcagagaattgcaaccaatccgcgtctttccttggtttccaa
cccaattccaattttgtttttatggtggaaaccgttccgtatgatgtcggcgttttgcaa
gcattaaaaaggtcgataactcttaaaaatttccctgtgatgtacaagtcataaatttct
ccagccgccaaccaatttttatgggttcctcggctaatattggtcgggttcctccatgca
ggtatccccttcattgggttattctctccagtcatggaattagatattgacaatttggcg
gattctgtatggcttctatcctttattttcagagaatgccttttccgtttttgtggatct
ttcgctttctccccggctgttgtacacaacaattccctcctgacggcaaactctttattg
tttggaggattagaagtcaagtggcgcatctttttaaatgcgctgaccatcaccccgcca
tgaattttggccaacagaagatgaataatataatgttcagatgctgtgagagaaactttg
ttgtagttcctgtcttcaccaccaagagatagagggatgacgtggtgattttccttgtaa
ccagttaaaattctatctctggctctggttattatagcgttatgaattttttgatagttc
attagatcttcggcctctggaacacttcggtcacagtatagtctacaccacgactttgag
ctatacacagttgacgccaagccccatacaggatattctgttctccagccgtgttgcgct
caaagtgggcgaagccatacaggaggtccatgtaactgcgcatatgacgagtgacagatc
tgcctctctttatctgctcatcaagatacttctgataatgctctggtgatgacagtgaag
agtattgcatgtccgggacatgaacgggcatcaaagacttgcgagacgtgaagtagaaca
gcccccacttcggcggcaggtcttcaaccctgatcacatcctgaggacagacataaaagc
ggtacgcgcccatgcctgttgtaggatccattcgatgaggcttcttcttcttatcggtga
ggaagtcggcgcgagacacctttacttccatgaggatagagcaaccaccggaacggaacc
cgatggcatcaggtgattctttgttgtcaaacgaatttggctcgatgaagactgcaccac
agttcatgcgaccgcgcaggtagttggccgcgatctcacatccttcacgatgtgatgggg
taaagattttgctcattgtcctttcctttcggtgaataatgagcaaaattatatgccttt
atttcgtattgacttacgacagctgcttcagtttgtagagagtctgatagcacaacgtct
tgatttcatcaagcgtgttctgaaggtgggagtcacactgcctgtagatgccatcgatgt
ccagggctacgctgttgacgtaagcaatgggatctggattgtagagcttgatgttctcaa
acgacggaacgtattgaccacccgcgccgatgtacgcctctgtgaacgtgtctagcaagt
cctccagatccccgtagaactccccgagagctttgtgcttggcataggacgttgtaacga
agtggagggcatgagagtgggctatagcaagcagtccacggttgatgaaaatactcgcgt
taaccatgatttgtttcctcagtaaaagaaatccccctgtatttagggggattgtaatca
cggcttgaccagagtcatcttgacggtttcacccgtgtcggtgtctgttagggtcatgac
gtcttgtgcgttcacagacttcactttcccctgccgcttgtcgccgttgcgattgtagta
atcgatcagctcacctttggtcggtcgaccaacgtcagtgatgtcgtactgaccgcgctt
gcccagcgcccgatggtctgttgcttccttcagtaggaagtcttgaaaccctttcataca
acctccttagacgggcttaacgccgaggaacttggcgatatcagcagccagggttttgcc
cttgctgatgtcctgctctttgccgttgcaggtgacgatcacatacgggtcgtcttcacc
accgaagttcacagtgatcgctttaccatggccagggataccggagtattcgaactcggt
gcgaccactcttgcgagacttgccaacgcccagcgcgttgccgatcatcttgtccatgtt
cgccagttcctgagcataggcttcagtcacctggcctttgtcagcagacttgccaaagaa
gaattcgaagccatcgtgaacggcaacaacttcttggccttgggtgatgccgtgagtctg
atctggggtcagcttcaccttgatggtgttgccattggttaactccaggttgtagacgtc
cgcctgattgtcaggggtgatttgggtcacagtagcgccggagcaccactgagtgccatc
agcctgtttggtgatggatacacttttgccctggacgccagcatgggtctgaggctgagc
agcttgctcgttgaaatattgaatgaacggtttcatcttaatctcctcggggatttcagt
tatttataagcccccgaaggggctttagatgatcagatcttaatctgcatgttgccgccc
agggactgctcatactcactgtacgcgctttccccgttgcttgcagaccattcgtccgac
tgctgggcacgagccagagtcatcaggtttggctcggtcgggttgtatcccttggacttc
gcatcctgatacagagtctgcaggtactggttggcacggtcgatctgagccttgaactca
tggaaagcaccttctgttgtgttgcggcggaaggtgatatcccaatccacgttcagggtc
tgcgcatcacgactggcatagatctgccaatccaggtcgcggccttttggagcgttgtcg
cggatggaaccagcgtatgccgcaaggtcgacaccagtcttcttactgctgaccgtaaca
agaggtgccagcttgtcgactgctgattggacgatcgcggtcagttttgacggtcgggtg
atatcaatatcacgaatgacaatcggctgaccgatcgtttctccgcgaggaccaagttca
gtgactgccttgacagtcaaaaatacaggatcttcggccttggtgactccacggttcaag
gttgctgtcacagcacctctgccaccgaaagttacactaccggaagccatagttctggag
gatacaccgcgcatttctttgactttgtagaatgcgtttaccagagtacgccaacggtcg
gttgtgagttctgctgcggtagcccgagacgcaggcataatatttttagaattccaccaa
gattctgctgctgatgtgaatttgttcagcacaccatttgggatcgcaggtagtttcaat
ttctgtgcgatttctgcaacgtctgtgccttcgatttctttgaaattcactgctttagaa
gatcccgaatacattccgtagattggggaaaatctgagacctatgccgcccaggagcata
cctttgtcatcgcggtaatcgatgtgtggattaccatcaggagcgacttggttggaccag
ccagtagccacaccagcatcagaggtattgctctgaaccggaacgtcgccgaccttgtct
gggtcatcccgggtgatgccctgcatcttcggaccgtcgaatacctgagccgggtcttta
cccttcttgacaagccacacataaccacggtcggggacaggcgcgtaggtcaggtccatg
acattgagtttctgcttcaggccagactggcggatgatcttcggaatcagggtcatgccg
cgttccagggctttcttggagaagttcacagcataaccgtcgatggtcttgcctagaggg
gtcgccaggaactgcttggtcgcttcgatcatggaggcgatgacgcgcattgggttcttg
aagcgagtgatagcatctggatagacggagccgcgcttctggccgatgaagacctggcgg
acgttcttgccaagaccttgtggggtatagaactgaatgcggtattccttttcatcttcg
tctatgaaggtgaagaacacatcgcctgcgttcttcttgcccatggtcagctcatacgga
gcagagttgaacgcttcgtccaactggtctttctcctgcatgaactggaggaaacttggc
tttgacattttgtatctcctgatggaatatggcggtttcccttaattagcgatcagccgc
gcaattgttgttggataaagtgggcggatctgtcaaaggttaacacattcccatcgactg
tttctacgctgagagcctcgtccacccggtaacgctgtccattcttattgaagtagacga
agaaattgccgtggcgttccacgatgtcaatctctgtgataccagacacttcgggcaagt
tggttacgatagactggataatgcgagttaatttttccatgatatatttcctcaaataca
aagggagccgaagcccccttgtcttatttttgaactttggctactgacatcgcccagagt
ggaagggtatgagagtccagggcttccagcaggtactctatacgctcggacatgatgcct
tcagggaagtttacttcttccggttcgccgttggccgtccaacccagggacaacccttca
gcatgatggatgaggtagatgaagtcacccgattcgtagtctttttccatcaggtcgaag
aatgcttccatctcttcatcggagaagtagtagatgcggggtacagaaccatcagcaaag
tgctcagcgccctggaaggcaaacatgtcatcggcggtgaagttcttgagttgtgtcatg
atgtagttccttcatttcaagttggtgtcgtactgcttatggaatgaagtataggggaag
atattgaagaagtaaaggggcgtttgccccttttattgaattattttacggcgttgggtt
cacaacaggaatatggaatctgatcccggcgatgatatccttcagctgtggtttccagcc
agccactaaacgagggagggcgatagcaccaggctggaccaaaatgatgtcgctgcccgt
gatattgtgctgagggaactgagcaaggtactgctccatggtgacgccctcatcaatcag
aaccgcaccgacatcagatgatgcataggttgcgcccagaccgtcaacaccccatgccaa
gataccccagtcagggatgttggcttcggatgtgatggtgaacccaaacacagtgttcag
ggaggtgaaggagtagacgtcgtgagtgatgtcatacaccagataccccttggccagcat
atcggcaaagatagcgtccgtatcgccagcagctggagtcggtacggtaaacaacagctc
accagccggaggagcaggatacgtaccgagggcgtagagacaccatgcatcaatgcactt
cttgatgaatgcctcgggagcgacataatcggcaaggcgaactgtacccgagtactcgga
tacaatgatgccttctttcgcgccctgtagagcgatgaagaccaagatatgttcatatcc
ggtctgggatggagtgatgttcattatcttgtcctcttcagtttctctattgtgcgcttg
ttcatggtgatcacctgaggatctacctcggagatggtccggcctttgaaggacacacat
ttctgaagatatttagctttcttcacgacgtcggcggcataggcgttcgatgcaggatta
cgggcgaagccagcattgtaggaggaaagagatttgcgcacattctgcttgtgataggtc
agccagaactgcatctcatcgagggcggcttgcgcggcatattcttggtcggtcagcaac
ttgatggcgacattggcatagcacttgcgattcttacaaccttcgcgatcactaactgtc
ttcaccttgttctgaaaggctcccatgttggccgccttgagaccgtatcgcattgacacc
acatcttcgccagcgcgactctctcgccatgatatggcggccagagtgtaaccaaggtct
tgcgtcttgcctatgtgataggcggttgcgagcgtattaagttgttgctcagagaaatca
taaacacattgacttgcattttggctcgagtgcacattcccgctggcaatggtaaaggtc
acggacaaggccatggccttcaacgttgtcatcgtcatgatggcgttccttatgtggttt
gtcgacttgcagctcgattgagcctcctgacaggggttaaaagataaagggcacgtgata
tttagtgcccttcagcctcattcatagatgaggtggtaggattcctcgatacattccagc
cagccgtagacaaactccatcgggtcatcccaggccgtgttggtcgcgacggtgaaattg
ccgtccaagatttccatatcgtggtacttgttgaaggcaagcacagcatcaaccacaatc
aggccaccctgctcaagataacgattcggagtgaccgttacctgataatgtgggttccga
cggttccaggtttcaaccgcaatgacacaggagtcttggatttcatcttttgattctgac
atatgtttgtctcaggtgttcagtaaaggatttacccagcttgcggaatagtttaatacg
accaatgactttgacgtaaacatccccgtggcaggggcgcggcttacaccaacaccccaa
taccttcccgtcaagctcaaggagttcatcctcggtgatatcccctccaatcaggcgcac
atacaagtcgtcttcaaacaactcggtgcagttccccgcccgtggtctttgaaacacgaa
tcagtctacccatgatcaatccttcttgataacttcggtcaggccattgcgcagaccata
acggatgttgtgttggaaatattcctggaactcctgctcacgctggctgatgacaaacag
gttgttcccgccgaacttatgcttcagcatctcaaccgattcctgcaccccgcgctcact
catgttctcaaggatctcatccagcacaaacaggttacattgcacagacgccttgaggtt
agccacgtcgcgcagagctaacgtcacagccaggttcagacggctgcgctggccagtaga
caaggagaagatgctctgccctttgcggcctgctgcgctcatggtgatctcaaaggtatc
gtcaacaacgatgtccaagaacatgttgagggcttcaagatactcattgatcttgctatt
gaggaatggcaagtacagggcgatgatacgcgccttggtctggtcatccttcaggaagta
tagaagatgctgtaaatcctggagttcctgatccgcgtcctctcgacgctggtatagatc
ctctagttcactctcaatagaggagatggcgttctccagatcggctgtaggcgtcggctg
tacagccagtttgcgctccagatcggcaatagacgccacgagaggagcacgacgggcttt
cagctcggcgatcttatcatcaacggctttaatcccgctgacggcattctctcgcgtctg
ttgcaacgacgcagtgatgtcttcaaaacgaacgttcagcgccttgcgaatgtcaaggat
cttctgctggcattcacggttcaaagagttgcattcaatcgtggcggcgtcatggaaccc
ctgaatgtcacgatgcagctgcttgatgttgtcaacgatttcgtcagcctgcttgcgcat
tgcatccaattcagcatcgatcaccgcgatatcagcaaccagcttgtcgtcctgagcctt
gtggtcatcaatcagggcggtgacatctgcagtgactttatccagttgatccagtttcgc
ctgcaattcctgaatctgaggattgtattcactctcaatccgtgccttggtatcgtcgga
gaccagttgggtacacgtagggcaagtccccatatcatggaagcgcttaatcgccgactg
atggccgtccatttcggtctggaacttgatgcggaagttctcaccctgttggcggcgctg
gatagcagcgttcagagcgtcaaggtttgcgttgcgctcggtgaccagggtgttcttgct
ttcagccacggtataggcgcggtcacgcaagacctgaagatcatgttcagcagtagacac
ctcgatgcgctcataatcatcggccttgtcctgcgcggcgtctttcacagactggattct
gacttcaaaatctttcttgacagcctcgatctccaccatggattcttcgtgcaggcggct
ttccaccgtcttcatttcctgggtggcttcgaattctacagcagtgagacgggttcgttc
ttcgttctgggcggtgatatccgcatccagggctgtcagggcttcctgctgctgtaggag
gatatcggctgactgttgctgtatcagggcgttggattgctcgatctgatgcagctgcgt
cttcttgttggtgtgctcaacaactttcaacgcacactcagtagagatgctgtccagtac
ggcgttggcgttcttgatggaagccttgacatcttcgttcatcaggctgaagaaacccaa
atcccagatagtctccaccatggcgcgacggtcggcggtgtacatctccgtgaatgggat
gaacttctctttacccagcaccagagagttctcaaacatcttctggtccacaccgatgag
gttcacgatgtacttgttcatgtcggccttggccgcttcgttatcgatctgcaaccactt
gccgtccaccatctggtagacttcaacaaagtcaggcttgatgccacggcgcaccttcca
ttcgctcccacggcatgagaattcgacctcacccacacattccttacggctctgtgagtt
caccaggcctgccttcttctccttcttgctgtacgtgtcgttgtacagtacgaagaacag
gagccacaccagcatggtagacttacccgcgccgttgtcatcagaagtgacgagcgtagc
cggattgcgctggtaatcgatctccatgaactgattgccaatggagcggaagttcttggc
gcggcctttgtggaaggtcagcttgtgagtgatgttgtcacgcacttcgaatggcacatc
aacctgaacaggagcttcagcttcctgcaggagagcaccaaacttggacaggatatctgt
actttgggtcatggttatgcgtccagtttgttcaggcgttgttgggcggcgttgtagaag
tgctctgccagcttgcagacgttctcaggccgttggatgttattaccagcgcggatatcc
ttctttaggacttccactgcatcggttgccaccatctcttcggtgacctcaaccttctcg
gctgcaacggtaatcgtccggtcgatgaagttgtagtcaatgcacttgcagcgcttcatg
gcatcacagaacttctcataatgcttggcattgtcgcggttctgtacgattaccttaacg
atttgcccttcaatacccaaacctgtgttcaaccactcagggtcgatccagttgccttca
ttgtcagaagacagcttggtgtaatcatattccacatagcggaacaacgtctggtgctca
gcgttcgggatgaagacttcgccgccgcgcatgtcatctacatagaagccacggttggtg
ccgtctttgtagtcttcccagttcaggtgatatggagtcccaatatactgaatgttacct
tccatcgaacgggtatggaaatgccctgtgtcgacccggtcaaacttggaaagcaatgca
acgtcgatctgaccgtgatcacaagtagaggactggtacattttgaaccctgccagctcc
agatgcgcaaaacagtacttggcgtctgtatcttgtatcgccttaatagacgcatcatag
ttctccttgttgatccaaggcagcagcagagtcttgacaccctcgatcatcacttcggtc
ggttcgctgtagtagcagaacacatctgggtccagctcgttcagataggacggccagttg
atgcggttggactcttctaaggtgatgtcatggttgcccacgatgccattccacttgatg
ccagcggctttcagcgccggagttagctcatccttcagccagtctttgtcgcgcccgtac
atgaatttgcggacgtcaaaagtgtcgccaaactgccagacctctttgatatcagagtcg
acaagttcagggatgaaataattgatgaggtagttcttgatgaagtcgcgaacgtatcgg
gaaccattacggctcccgatatgcagatcgccaattttagcaatcgccattattcttttt
cctcttggatttcgtccaggtcaaattgcgttttgccaaagtcttgatctgaatcatctt
cggcctgtgctgtcatagtattcttaccttgtgccatgtattgaagtatgcctttcgcaa
tctttttagtcgattcggcagcacgggctgtttccaccttctcccgctccttctgtcgct
ggctttccttcttgttctcaaagttgccgatgcgctcacggaagtccataccaatccctg
tggcatcaacgaacgtctcttgctggaagtctgggtcgtctgccaggcctgcgaacccac
ccgcctcttcaaatgagcgcaatttgatgtacgtgtgctcttcttcgatgttcagcttac
gggcgaatgatcgatcagcgcacatggtcacccaagagaagaagttgatcttccctttct
ttccaatgtgaccgacgtcgaaggtgtggaggtaacgcaggatgttgacgattgcttcag
agaccatgtcttcgcggaagggataatcacgatagttgtagcgggtgctcatcttggtga
tgatgcgctggacctgcagagcgacatagttggggatctttggaagcctggtgccctcgg
caagtgctttcttgcgagcagggatccaatcacgaaggatactgatgacacgctcgttat
cttcgtccgtgaaatatttgacgacattctcgccacgatcaacataattcatacccattg
tgggaaccctcagataccgataaattcatcaaaagatccaacaactttcttcacagagat
cctttcattctctatcaggaagttgctgtcgttcttggcggcggtggcccaagtgtccgc
gagttcgttgccttcaacacccgcatgacctttaacccattttagttcaacttcacaaat
tgaacaaacgagatcatagattctgaacagatctttgatgagatcaacgttcttgtctgg
gaagccctgatactcccacttcgctcgccattcggtgacgctcttgatggtgtattggct
gtcggaccagatgcggacgtccggtatgctgcgctcaccctttccagagaatgcccacag
taatttcaatgcgttagtgacacccaacaactcggcgatgttgttggtggacggaggagg
caggtggccgaagaataccttccattgcatacccgacatcggcttaatggcaaatgccca
gcctgcggcctggttggtcttcgggttagaacccccgtcagaataaatttctatcatgat
ataaatatcccaaactggttttatagaaagaggaatgaaactatggcaccccgcgcatat
cgtttcagtctcaccgcaccgcagattgagcaactgctcttgtctatcaatgacgctatc
aagctgactgatatcgtctatgattacactgcaggtgggactgttgggcaggtcgctgct
gcgtccgccgtcaaagacatgtggctccgtctcaacgagatggtgactggcgaaggcctc
aaagacgccatcaacgccgcagaagacagcaacgtgttcaccgactattataagtctctt
ctggatcgcgaaggctggaaatttattggatctccggccgatgaacttgagcgagatgac
attgacaccacgaacttcacaggtggcgaggtcattctacttcagaagaacacttcaggc
aaccctgagttccaatactggaagcgaacccctgttgcaggtggtgatcccacctttgcg
tgggcttcggtctatgaagggaactccaatgactcttccattgagatccctgtggttgga
accagcgtactcaaggacatccccaaggcgctcttccatatgattgagttccgagtgcat
gtctacgataagacactgggccattggcaggacactgacggaaaggtcgggtatcgcggc
gaggatctgttctacagcacgtacaaccatgtgcagaccaaacctctcgccaccattgac
ttcagccaagatacggatagcatgacggtttctgtgacatcactggaaccaaatgtcaaa
tgccatctgtccttcgtggcgggttactaaacctcgaacacggcatcagtgaaccaagcg
gggaagaactctgggttgcgcatcatcagtgattcaaaagaagaatcaaggatgtatgtc
gcagcccagtcattcacacccctgaccgaacgtccgcacatctgaacgatacgcagtacc
gccatcctgaagtacgccgatgggtctacactgttaacgtgagccaccagaggatcacca
aggtaatcgtatggcaccttgatcaggatctggaagcggctgtaatcgcccttgaagtca
tacccctcttccatagccggactggcgatgacacaaggcgtcttcgtcctgaatgcctgc
tccatgatatccatcagagccttgcgagtccgaggaacgtgaatcatattcctgtacttg
ctgaacttctgtagagccagggcgcggtcataactgactgtgtgaatgatgccagactgc
ccatggtggaacgcgatgatttcatccacgtattcggccagcttcttcatctcgtagtca
cccatgttcgccgtcatcttcatgatgggcatgtagttgaccttccggttctctatcggg
attgggttgccgatttgaatcttgtggtattcaccctcacggatacccagagaacgagca
taggactcaatcccacagatcgttgccgacatgtgaacatggtagtcgcccttgcggaat
aggccgaactgagacacatcagaggcgatgacaggcttgaactgaatcatgcccttgtct
ttctcctgaacgatgaaggtgctggcattggtctgccccatgatgccgcagtagtcgctg
aggttgtgaagagtatcaatgatgtcggacagcttcatcacctgggcttcggtcaggcgc
tcgtcttctaccagttcctcaagggtttctaaaagagcttcaaccttgtcatgcaggtcg
tcaaatatcgcatgcatctcacctgttaacgagtacagcttgcccagctcatagttttct
gtgcgcctgatgatatccgtgatggtctccacgataggcactccctcagggatcgttagc
aacccctttacagcatttatactgtattccatgatcgtgtgctctaggagcgtagagggc
atcttatggcactcatcaaggatcagcatatcggcgcggttttcgggcttcatacagatc
gtcgtacacatctccaccatcatggcggcgttggtgcatcgcagggaggagatgtctgtc
caaagacgacgagcctgaacatatgggcaacgattcttgttacagtgcccgtcgcggcat
gccatacggcattggatggcgttgtagtacaggtcagggctgatatggcaacgatagttc
ttcttgcccttcaggatatctatcgccacggctttctctgccgcatactgatcctgtaga
cctttggtcggagtggtgatagaagtgcggaactggccatacggattgcgctcaagaacc
agatggcgaagcacattatgaatggtagtaccgatcagggatttacccacaccagttgga
gcctcgatgatcacgtgtttgaccttcttgttcaagagggcgtccacggcttcaacgatg
cattccatctgtcctgggttggcggtgtcgtatgggaagaactcagcggcaagagacttg
atgcggtctatgctgactggtccgacgccatcaagcgccttggtgtattgattgaatgct
gtcacttgcttcctcctatgggattcgcctatagtttacccgattcccaggaacgaaaaa
gccggagcattgtactccggctttctcttttgtcacgcccctgcgttgcagagaccggac
cggaccaggttgaattacttgccgttggcagcgttcttcagaccttcgcccactttgaat
ttcacaacgtttttggcagcgatggtgattgtctggccgttcagagggttgcgaccttcg
cgctcttcttgtgctttcacttcgaatgcaccgaagccgaccagctggacagatgcgcct
gcagcaactgcagttttcacgccgtcaataaaggatgctactactttctctgcttcgcct
ttggtgatgttctgggtcgaagcgatgtgggcaacaaattcagtacgattcatctggatt
actccgttgggttaatgtttactttcatgttcactacaagaggactacagtttaactaac
aaattttattgaataaagcggaattattgggcgttccctttggggattaacaattccatc
tctgctcgggtaacaaccgtttctacatgaacttcatctatcagcatttcgttcagaaga
tcgtatcccaagacatgagcatcatcggcgtatgacttacacaattcagattccaatgaa
agaaccctctgaactgtgaggccgccggaagaaaacggaaccggaaagaaaactgaatat
tgcttcgagctttcatgcgaactgaatctaaccagcaggacatcacaccatacaccagcc
atgttacacctccacagcgtgagacttcaggagttcatcgactgctttctgccccatgta
atagaacgggatgcgctggtagaacgcccaaagcaataactgaataacaatgcgggaacg
gggtttggtcacaatgatcggataagatttttccatgatatatagtctctcaaatgaaaa
ggcgactttatgataagccacccgaggttattgattattggaaatcaccaacatacatgt
tcagcttgtcatcccagttcagaacgacgcggatcgttccggcatctccggggaaggtca
gcttagagcacatggcgcggttgacataagtcccgctctggttgacattatagtccttcc
cagcacagacgccgaaacgtttgaagtcgcgggtcaccatcatgttcagagttgtccaag
ggagtgcatcgcgcagggctttacacaggatgatatttccattcggcctgaaggagacaa
acatctcattggcgatgcggtggcgatgcggtggctcgagttcacgcagggagatgaatt
cggatccctttaccttttcggccaatgcctccacttctaccgaatctggtttgaacgatt
ctacgactttgctagccttctgaacaacaagttcgactttgcatttttctgtgcagtgtt
cagcatgattggtgttcgccagagatagtttggtggcgggtatgataatagaacttgcat
ccggtttcgccttcggcgcgttgagagccatgcggagctgtaggcgagagaccggagttt
cttgaggaatcttgccactgaagtcggaaacgttcacccaatcgccctgatcattgcgca
tggcaaccagaatcaatttgtgaatgacgccatgcatcttgctctcccgcatgttgtcag
cataccagagagtcgcgcccatctcaaacttctcagcaaagatcacacgggagtcttcgt
gtataagcaatacccgcgccgcgtttggagcggaggatttattcttttcgataatcgccg
cagcgatagtttttgtcaagagcatcacggagtattccttcagtttaatgtggggctaaa
ttttaacccgaaacctatttttgaaacccgacaaagtcctgagcaatcccacgacaatac
atcagatctttcttcgtctgtgggctattatcggcggcggtcagcatcatgggtaggtcc
agagcattctcaatctcgtccacgctgaacagatccaggcgcttcatctcaccctcgaag
tcagacagaaggatggaagtatctttgtcgtctgggtggaattgctggtacgtgttcatc
caggccacacacgtgttcagcttagacggtggtgctgcatacgcgccagcaacgtaaccc
acgacaacagccagcaacaacaggaggacgattttgcgtgccatcattcgttctccttca
tcatattgtcgcagtcaacacgggtctgctggagttcgcgtgacatgcgaggatcatcaa
gattcacgctcaggtcggtggccagatctttcaggccgttctgaacacgatcctcaaaat
aacggtcattctccaccaaccaggctctgaggccgagagcgcgggtgcgccattctttct
tcaaagtgcgatcggaggtttgtgtggcgctgtattcgaaaaccttgatgcactggttgc
catcattgatcaggttcaggtgacggcggcctatctgcacacccttctgcaatgccggag
aaggaagagaacggcactctctcacctttatgcgaccttgtgtgcccattcggccagtca
tgatcaaatcacctgcctccatgccgcctcgattaaattcatcgtcatttaggtagccct
tgaggttataggctccctgtttgtaacgattgaactcaatcccagcattgaccacagcag
tggagatgttgcctgtgttccagagttcggcgaagttctctattgaaccagacttatcga
tggcgactgcctgagaaaacccagcacagtaggaaagatcagaccacagtttgtcacctg
tggagttcagcttggcggtggcgggtaatgccagaccagccagcacagccccgaggatta
aacgtttcatggtggttctccttatttcattggatgaaatgataggcggctcaccatgtt
gagtaaagggtttcaataaactatcgtattcagattagtgccgactatcactgaccgtcc
ggtacttcacacccttgaactgcttggcaaccttgacaaactccagggcaggcatgtcca
ctttgtagaccttgaggcgctggcgatcatccatgttcagggcagcgacataacggtggg
agccgtctaccacatagttgtcagaagacacccaaacccgacccatgggcttcttatttc
gaatgttcttcatgatcttccagaccttcatcttgttgatttcgttctgggtaagacgga
gagatctgattggaacctgtccagcatcgatggtgatgccaagttcctccaggtagtcat
ggaacgcctgctgcttgtcatcgtcgatttgtggcatcgaagaacgagaaagcccgaggt
ttccaacaggaatcctcaggccgttgataatgttcaaccagtctatgaaggaagacatga
acatgagattcacctcgggatatggattatcccttagttagcctccctgtcaatctttcc
ttccaggtcaatttccgttctgtgagtcgttctgtactgtgaatttctaacaaacagaat
gcccgacaattgaaagtgtctctgcccttttctgttatacggcgagcctcaagttctgcg
gcgtcacggtacgttgatcccagttcatgaacttcgaaacctttgctatcatggaaccac
gtatgcaccactgcgatgaatcttggcatgattacacctcgtcttcttcaggtccaccat
caataaggatacgagcggtgtcgaaaccttccccgcctgtgttcaacaacttggtcaggt
cgtcaagggtatcgacaggaccaagatcggccttgcgcagaacgaactcgagaaggccgt
agagcgctgttttataccgttcattgtcgatatcatttttgactttcattaagtcaataa
ttgcatccgtctccctgaaacctgtttcaacttcgctgcgcaccatagagaacagagcga
gttcttcgtcctttttcataacgtaccaccgacggagatcatgaactcttcttccatggt
cgtgacagggcggcggttgcgggtttcaatcataaacccccagccaccgtcagtgacgtt
gccaaaggtcttgacaccaaaggtcttagtcccgttggagcaggcatagaagtccaggat
gaacgggctaccctgattgtcgatcccacggtttacgccgtctgacacgcagcgctcaat
catcttcccattcttatacagaacgaggtcttggccatacgccttgaaagcataaacgcc
gttggtagacactccggtgattacaggaggagcggaaacagcagcgaaggaagcgcccag
cagggcaacggcgaggattaactttttcatgatatagtctcttcagaattggaatgattg
tttcataacgttcaccatgtaggatgggtctactggtgtgcggttatacgtgattttgcc
catgccattcagacgctcgacaatgcgctcgacattctcttcgactgcggcctgagtcgg
ttggtaatcgttaagatagatcgcgagttcctgtcgattgtctggcgtcacctgattgcg
gagcgaaggatagttgacagtatacccacgggaaagcagttcggcgacaagctgatcata
gcgctcgatcagataaatgagcttgtcccggaagaacagcacatgaccttcgttgagttt
gtactgcttcggcgcacccttgaggttgcggcgcttgccgttcaccacattaagaacgac
aggcgcgagttcagtgtactcggcaaggaggtgctggtcacaaagagattcaacggggat
gacattaatacgggtcatgatatagttcctgcaatttcaaatagacggggtaatcatacc
ccgcccaaagttatagaattaactgatatgcttcagaagagcgaagaggatcgcggcctt
ggccttcaccttgccgacgacgccagtctcgacatcgacttcttcggcaacccactcttt
gcccttcttgctgatgataacatcgcggcgtgacgcatagacttctttggtcgcatacac
acgacggaaccctttagcgcggagcaatccccaattgcggtcgatttctactgaggtttc
taccattttgttcttcatgatataatcttacctttcaacctggtgaaccccatcgttcgc
cagttattgaataataggacattctttagaggaagtaaacccctaaaagtaaaaatcccc
aacgtttgttggggacttctgttatttgcgcagggcaaccacgtactccgcgagttcacc
catggtcgggtcatcgcctttactacccagccagctgtctaagatgtccacctcaaactc
ttcttcgaggtccattacgatttcgatggcatccagttcgtcaccgccgaggtctttctt
ggtgcgaaggccagccagcttgtccagtgcgtcttcgttttgagccgccacgtcatccag
cagtttgcgcttgtcttcatcacgccacatatccatattcagattgtcggtggcgtactg
agccagatggcgcatgacctcaacatatgttggtttgctactcatgttcttgctcccaaa
ataaggcgggttgccccgcctgttggattagattttgatctctttctctgccaattcagc
agtgaccttgtacttcacaccatccacttcgacttccatggtggactcttccaggtcgag
gtcggtgaaccagccgtggcctgcaacgatgccatacaccactttggacaatttcttgtt
cagagcacggacttcagtgatggccgccttggccgcagcgtcgatccagctttcgatcag
ctgtttctgtacggcttcaggcacagcagtaatcgccggggacttcacaaatgcatcata
ctctttcagcgcattggcgatgaacatgtcaccagcattcaggttcttcttgtcggcgat
cttcttctgcaccgctgcgatagacggcagggaagacgccccagcgatcttaacgttcag
ctcacggctcatgtagacatccgtggagtccttcagctcggtcttcggcgagaagccata
atcgcggatgccaacaccagacagatattctgcggcttcagcgccgtactgaatagccag
gcctttggcattgcctttaccaaccagctcatcgcgatagaacttcagtaccttctgttt
gcctttcagggcttccaggcgaacgttgtcggtaaagaactcggcagcactgatgttctt
aaccatcgcacggttgaccagtggtacgctttccaggttcaggataaacacttccggacc
accgaacacgtgtacgcccatctggcacaggttggttacgacttcaacatcggcgttgaa
cggcagggtcttcacgttgatgataccatctttgacgatggtatagttgcgccactggaa
ggtttccagttcttcaggcaggccaaacttcttctgggcgaactcaggcaccgccacagt
gccgtgctggattgtacgcacactgatgttcgggcgctcagagttatagaccaggtcgct
gatagggacaaagccgaggtcatctgcaggttcaaacgacggtgtccactcttcgtgctc
ggccagcttgagagccagggctttacgctcttctttggattgagcattcgcgatctcttc
cgccagcttgtcttcggtgtcgtccgctttctgtacagtaccgcgaccaatgctcttgta
ggagaacatcgggtgtttggtggcaacagacacgccagcttcggccaggtacgtcagcac
atcaacaacagtggtcgcatcttcagccgggaccatattgtagtcgataccgtccacgcc
gcgcagctggtcgtcaactatggcctgcgtcaaatcgactttgatgttggagtagtcttg
cttggtgaaacagttgctgtactgtttgatgaagcgaacgtcgcccgttttcttcagtgc
agcccacaccaggtcggcgtccatgatgtgtacgccgtagaatgccagcacgtatgccgc
ctggatgtcagccagcgcatcaagctggtcgatcatgtcggggttgacaacccacagctt
cgtgacgctctcagggatgctcacgtggccgataggatgtccttcatcgttctgttggac
agccagaacagtcgccgcgccgttttcaacataaattgcatgatcatacagcaacggaac
gtcaacaaccacttttggcgtggatgacttcagcacgttttctagctcagtctgatattc
agtctggccttcggcaaacacgtgagttgcgccggaacgttcagacatctgagccagcag
ttcgcggttacaataccagccgtattcgatgaatgtaacgttgtcgaatgcggaaggaag
tttttcggcggtgtccaggatttcattggaacgccagcagttgtcataaccatcggtcat
gaacgccaggttgttgacgtagccgggtttcttcagatcacgtgcggtgtccatcgccag
tttcaacggctcaacaaagccagtacagccggatggttgcaggaagcgatcgatgagttt
gttcagctcgctcaggtcagacgcagcactgatctgacgacctgcgaacacagtaccaaa
atcgccacgggatgagaagtacaggaggctcacggtgtcttccggtttcaccagagaagg
caggttctccttcaggtgcttacggacttcagggagcgcccggtacatggaaccggaaat
gtccacaacgattacatggttggacggagcaacagtcgcaaccgcattcttaaactccag
ggattcaatcatcgttattgccttcttcagggttgttatcggcctcaccttccggcttgg
tcagcatatgttcaacgaattcacgatacagctcaatctggctcatcagtacatccgttg
gattaaagcggcggtcgaggttgtcgacgcccgcacggttaatttggttggtcatgacat
taccccatttaatctcatttaacaagacaacgccctgttgggatttaatggcgaccttca
cagcatcgagatgttctttctcgactgtgatgataagagttatacaggttttctgtttgc
gccaagccttgaaatgagagacgaaagacacgtctttctctttcataccgctctcggact
gtaccgggatgaacacgacaccagactcgatgacgacttccgcatcatcgggcatatcat
ctgtgatgtcatcaatgtactcaccattgaccttgatcgcatgatcatcatgccaggcat
ccttcacccagtaagtgtcatcatggtaatattctttgaattccgcgcctttcatcttca
cagacatcaggtttccctcaaaacgggggagtctcctccccttcggttatcaaatttgtg
atgccagttccatcaccagaggagcggcacgaacacgcgcttcttccagagtttgggtgt
tgaagaacttaccatcacggtacaccagctggtgctggttgtcggcgtcttgtacctgat
caaaggtgataccgtcaaccaacactagtttaccctgagagtctttaatgactttaagga
aaccacgcgcagactttttagtcccgcctttgtcggtcttcggctctttgaagatctcac
ggaattcgccgttcaccttaccagctgttgctttcaccgccgtcccagtgctgtcgcggg
tgttcaatttcaaacgaaacataatgtagcctcatggtttagtgtacagctgtattatac
tgtggtgtacaaattgaaacgcccagcaaatatactaggcgtcattgttattgaaagtat
tttacgatttggtgctatctgacttccaatgctggcgcttgtagtgggttgccatctcca
tcgtgcccgcatactttgtttcaccacggatgacaacagccacggccagcttatggcgga
gcagttcatccagaccggactttgacttcaaaggatttcacggcagtttccagatcacga
ccttccgacagatcttgcagcaacgtgccgatgacagtatttcggatgcctaaagaacgt
gccacattttcacgtgtgccttcataccagtagaatcgtgcttgcagctcttcggtcatc
tgcgtcacgcgaggatacaacttgcgtttgaaatcaaagaaattttgtaccgtatgcttg
tgctcgtcaccgcgatacagagaattctgatcggattagttccagaacgatctcggctga
ctccagagttaattcttcagccgagcacggaagacttccacagcagggcgaatttcgccc
ttcttagaagcaatgtcatcgccgcgcagaacgaatttgccgcgcaggtcggtgtggaag
tgattgtatgtgcgcacattgccgtctttcatttcgtgattagactcaacgccgactttc
ttggtgtcgttgaaatacacgtcgacgattgcgtgttgtttaacatacgcagacagcgcc
gcagcgacaacatcgtattcgttgcccagttgaataccgtcccaaatggtgaccaattgg
taatcaggagtgatggtgaccacgccgccgatgttacggatgaattgtttgcagcaggtg
cagtcatgctcagtacgttcacggtacagcgggttggtgccagccgggaatgacgccaga
tacagatcccagagagcatctttatcagcgctggtcatgaacaggccagtattagacatt
gttttgaggttattgttaacggctactgcgaaaggcttaaattctgacatgatgtagtct
tcctgtttcagttcaaattagcgccccgatggagcgcatcgttaaagtgaggtcaataat
acgttgaaagagttattgaagaaccaagtaatgcagatctttattcagaagaaccgtatc
gttctatccatttaggacatttcaaaggttcccaccctttattgaaacgttcgataatgc
tgtttgtcgcattaaaagccttcaaatcctttgttccgtacacatgcatgagggcttccg
ctcttttcatcgtcttcaaagattgcataagcaaatcagcttttgaccaatacgcatcat
tttcggggttccatttcgctttctcccaaggcaacttcaccaacatacctttctgggcgt
tttctttctgtttggatcgttgttccggtgtgaaagaattggttaagtccttcccataat
tgggattgagttccccgagttttgattttctataaccggacacatcggatatgcgtttcc
ttttcgaaagccactcggccttttgttcctctgacataccacaatagaatgagttcaacg
cagaactgatcttagactttgtcgcttcttcgtgttcagtcatagacaaatacacaggat
taccgtccctatcacacatgaatttgttcatagagaaagggcttctgtatgtcttggata
tcagtaaagattccagacgcaaaacttcctcggtggtgtccgcaacaaagacaatcttta
tgtcgaaataatcttttccgtgctcttcaataatagactttacggtatttgaagaggtat
agtatttcacccagaagtcggctgggttacacgtattagaaaatcgacaaccgtaataga
atcttccgtctttggctcgaacccgatacacatacggctgtctcatactatttccttatc
atatccagaagacttcttgatttggtagagggtgttccttccccatcataacctaccttc
ccgcgtggttttttgccttggttaacagcttctacgcaacgaacatatttttgcaactca
catgccatattctcgatgctcatcacattcatacactgatcccaaggctcttccgcagac
cagaattgctcacgaacatatccatattgggaatacactgcgtcctggttgtcccgcaac
cagaatatgcattcttcgtgagtcatgccgtctttgttcaggaacatcaggtcgatccca
gcgcgacagcctggaccagcaatagtgaaatggttttcgctgaatgggtagccgggaatg
taagtaaaatccacccagatctgataagccaggaatggacccagaccttcgatttcgtcg
tacatggcctgatagacttcatctggggattcacaatccaacaggcgctcaaagtaatct
ggatacttggtgacaaatgctttcagagagcggataacacgcatcggcatgtattgttcc
cagccttcgatggtatactcactaggattctcttcgaccagattcttggcgaccttgtaa
tccatctcgtccacaataccctgaccaacacgatacactttcaccatcatcccgccgaag
cgctgctccttatggttgacgaccagttcagggaacgccagacactgcttcaggccgcct
gtgttgaaggcattggtgaacaccttgccaccatcggcttcgaacttctgtagacgttca
cgggtcacatcaaggttgatcttggcgaagtcggagatcgtcatcgcgccgccgatagcc
tggatcggatcccagaggttgaacatgcggaacaacacgcagttgaacatcttgtctggc
atggacagagcatcgttgttgacgatgttgttgatcaggttaagagactgcctgtcgtgc
tctctacggacattacaaaacttaacttgccgtaatatcggattgtctgtccaaggagca
ggaagaccctgaatgtcctttctcacatgaatctgataacgatcatgcatccattcataa
gaccattccacaatttgctggtccagagtgggggtggcggatttaatcttcgtttcgcgg
acaccacaataagggatgtcacgtggtttatctttcatggtatcctcacagaatacgaaa
acagaggccattatagcctctgctgtttagtgaataaccggatttcttaatcgatacggg
tcagctgtgtaatagatgattgcactgggctggttacatagattcggacattggctttcc
attcaccccagatcatcggcaaagccgggaagttgtcttcgttgaaaacaaacacaggaa
tgtagctctcaatcgtttcgccagagaatgcctggaagcccatcttggtgtattccacga
tctcgtcaataaaatcgaacggagcgaaggcaacaccaacgtgttcgttagatccgagct
ggcctggagtggccgtgccagtcagaatgatttcagtgatctgacgcttaggattgccag
tcagcatatcagagaagtctggctctttgaatgctgccatgttcttcaggaacttgccag
ccggatactctttcccaccaacggtgatcgtgtcaaccactttgatgcaagcctgtggga
attcaccttggatttccagttcgccttcgatgaaccccaggtcataataatattgcagag
ccggaccaacttcaccttcgttgcgaatgaacttgctcatgttggaggcataaacacgct
gcaagcactcgtcgccgtcgaaaccagtgatatgcgccacaccatcgttgacagtggtga
tatcgccctgtgcgtccatgatgtctttcatgactttatccatgtcaacaacctgatcta
caacacgcggcgacacaaccagctctactttgacatcatgatcaaaataggccgcttcca
gcagttcacgggtttcttccagcaccagtttcgcctgattgcggatcttggtgaaatcgg
gtgatgtaatatcgccctttgcattaccgaaagccaaattcagattcacgtttttagaaa
atgtagttgtcatgatttagcgactccagttattcgcttttggcctttgtaggccggata
atgtattttggaaccagcttccattcaggaacctgatcgtgtttaaccactttaatgcgt
gacatatcggcggcttcggtgacctgctcaggatgaatgaccttcaccatgttccactgc
tcaagcagcttgataatacgattcattcgcaggatgtcctcacggttgaagccgttgtaa
tggccatccagcatgaacaaatgcttgaagtgaacgatataatacttgccatacttatga
agaatatggcaagtctgatacagagtattcagctcttggcgcgtgtttaccccaattcgg
ctcagtgtttccttgatccccaggaagatccctggccgatcttggttcaattgtacttca
accatacagtcaacgatgctggcctcatcgttgacggctgaaatgttcaatatgtctagc
gtattgcgcgccatgactcattccccctttacaatagtttgaactacttagccttgcgcg
gtttcgctttggcgttcagctcagtgcgtcccatcttctcgcgtatctcggccaggactt
ccttcggcaagaaacggacgtactcggatgccttctccatgctgatgtagaagtactcgg
agagcaacttcacgtcaggatcgatcggacctttcttggaccatttgtcgtagcgtttcc
gcgctgggatggaatgaaaggcgtatgaccattgcatccatggagtgatagcatgcagct
tattcatctgctgcgcaaacaccagagtatctttgctctgagcgagaccacgccgcgtca
tgaacgggtcgaaccctttttgcacttccggatcatcggtttgcagaaggttctctttgc
tgctgttcagggcagacagataatcgaacaatccaggtgcggccatagtatcacttccac
ttgatgttgagcatgatgttggtcaggaagtacacggcatgcaaccatacgtccccaacc
tgacggtgctcaatttgagactgaccacagacacagaccaggtcggggatagactcagtc
tgtacagccatcggcttctctttatcctgcggtacacagaactggaagaatcgagaatag
aagtcttctgtgatgtagttctggttgtcagtcacccactgcttcatgccagcccagtca
ttggctttcagcatagcaaccagcgtaccgaggtcagctgctttcaatacagccagagcg
cgttcgtcaatcttgccataggtggtgacgttgtcttgcagggcacccatgatgcggcgg
ttgtcagggaaattgcgcttgacgatggcggctagaacctgaggaacgaactcaacacct
tcggcgcggaggatttcaacgcaacgcaggcagaacttgttctgaacttccagtgcttcc
tgctcgttccagataaagtcaatttcacggcaacgagagcgcagaggttcgttcacacgt
tgcttggcgttggtggtcaagataaaggagcagttcttggagaccttctctacgataccc
ttcagggattcctgcgccgccatagacaagcgctccacttcgtcgaggataacgactttg
cgaccgccgaatacgctcacgccagtagagtactgaatcacacgatcacggataacatca
atgctgttgtccagggatgcgttgatcaacaggggttgcttacaaccgatctcgttacac
acagccagagcagaggtggtcttgccagtaccaggtccgggggagtagaacagcatcgaa
gggatgttaccgttgccacttgtgatatagccgtggattttagcgcggacgtcctgaggg
atgatgatctcatcaaggttgtcagggcggaagcggttttcccatgcatactggtctttt
acaatcgtgatattggacattatgaattcccatgatatagtttacagaatagaacccaag
cactgtcatttcaaatgggcgagtcagccccgcccacacattatattatcaggctggaga
ttgattactcaatctgtgcgccgacgaagtaattgatcgtcgcatcggaggactggaagt
tcaccatctgcagctcggcacaggcgcgcagagtgtagttgccttcgatcatcttcaggt
tggcaacgtccagcggcattacgaagtccggcagcgcggtttcacccagctcaaccgtgt
agttgttggagttatccagggtagtggtggtcgcaaccagacgagttttgccactctgag
caaccagacgcactgtcttatgaccgagggtagaacaggcgcgagtcagttctttcatct
tctctggagtgatgatcgcttcaaagtcgacagacggcagttcaatggtgtcagccggaa
cgacagtgagttctttcgcagaacgccagaactgtagctgggagctttcacctttcagca
ggatgtagtcctggtggaattcggctttaccgcctttgaaggaaggcaggcgctgaatgg
ccagcagtttggtcaggtccaggatcgggaactcaaacgggaactcttcttcgatctgcg
caacggcgataacagtagaagagtcgttgatgctgcgcagcattttgcctggcgtcagaa
cgatagatgggttgatggtctcaaagttggccaacaactgaagtgtacgttcggagagag
tgatctcttgcatttgtatgtatcctcaaaatatagtggggttcaagtcatgtttgacgc
aatctagtatcgctgtgttgtgcttatagaacaagtggcaaattgcgctacgcgttatta
ataaatgccttcggcatttatggactttattaaagataataatctttattaatcctattc
gcttcgctcataactgctaatactcgttgctcgttaacactcacaactcgtataatacca
cgccagtgttcaacaggaaagcagtttttattcaacatcaaaattattttaatttggtct
aaacatgggcgcgaaataatatgtatgtcatgttaaccaacacacgagagtaatatatga
aacagttcgtaggattatatgcggtcggatgcagtaagccagacgccatcctcaccgcag
ggcagttcgttacaggtacaccagtctaccttgctcagctggcgtcagacaagaacttac
catcggagccacgatttgtccctctgggtttgatgacaggcctgaaagttggtctgtatg
tcggtgtcgtgacgtttgaaaacggtatcgaagcgaaggtgctgccattcaaattgggta
gcgaacaaatgctgaaggacacgatcagtgaacacctgaacgcacagtgtctggcttctc
tggacaaattgttcggtgcggcggacgaagaaggcgaggcaacccccgcctatgtgaacc
aagatcaatcgtgattacccagcgccaccttcatgaactccacggggtggcgctccgtca
ggtagaacttgtaacgctcatgagagtgcctgatagcgtggttcgtgcttgcgttgtacg
acacatcatccactaaatcccatatccatgcgacgtccttagaggagtgctgacgcatca
gacgacccagtgtctgtatgacgcggatatacgacttgctcgggtgcgccagaacaaggt
gatgcagcttcttccaagatatcccggtgctgaaagttccgtatgtggcaagcaccgtga
tatcttccgccttattaattttagtcggtttcatttcctacccctgttggatgctagttt
tccttctacccacccaacaggaatttcattggggtgtatgaatttactatttaaaccgtt
gttgtaccatctccagccttgtgacagtttcaggagttttgtttcttctctcttcttttt
gatgtcttctttattctcccacatagttttgctggctttacttcttgtttctttgaactc
tgtggtggacatggcctcttgtctcttagtgttcaccagttccacatactctgggtcttt
ccataaatttatcgcacgttctttgtgtttggcaacggtgacgccagtggaattggactc
tcgcaaaccattgatcatcctttctctaatttcggggtctttccagtttcccttggatat
ttgcgagaaacgttcctttgcttctgccgtgttggctctcgctatcaaaatagaccttaa
cttttcacccacctccgtgttccacatactcacaaagaattttgaccaacgtcggcgttc
atatgggctagaacgtttctcctttgaaatggaacccatcatcttcctgtattccgggtc
ctcccaaagagctttcataagagaagactttattgcccggttgttctggatggttgtttg
gtcttcatatccaaactccgacatcaagacataagccattacagccgcccttgtgcgtgt
ggcttttgccaatatcttgtgagctatgaaatgtgctcttggtgacaacagtgccaagtt
ccaggtatgaatgcttagatttttgaattgtggaaaatccttcgcttggagaatatggtg
acgttcttttgtatcaccaactgcctggaaatttcggacaaaattgatatacctgttcac
ccaaaattcatcggattttgggagcgccaacaagtattctctgatctttttgtcgttgtt
taatccagttgtcatcaacgtcgtcctcttcagttacgaacatggctactttggtttccc
cattcgacaacagaaccttttcgttgtcaccaaccattattgatatgttaccaaactcca
atgttattatcttttccgactctattaaactacctatcttaagtctgtcttccacagcga
catccccgttgatgacaaacacattgggcttgacagcgctcagcatctcatacacgacca
tcatgtgggcgtcgatacgctcgaacatgatcgccacgttccctttcaggttaatagcca
tcttggctatcagttcgttgcgggattggtgtgtgatgagatactctatttccttggcgt
aatccccgtccagaccgacagcatccgctgaagtgtgcttcagctggatcatcttcacct
tgatgtcggtggcatacccaaggttgataaggtcgcgagccgtgatgatcttgtggtacg
ccccgaagtgggctacaacctgcagccctgcgaccttcgtgtttgccagagtacccgtaa
cgcccagacgctggtcggcatagatgcagttgttcaggatgtaggacagcttctcagact
tggaggtgtgcacttcatccaccacgatatcaccgaactggtggaaccactccttcggct
gatcctgaatcccctgccacgtactgatgacgattggcttactgatctgtttggtcgcac
cttcaaagatcagctgagtattgacaacaggcttccaatcactgccatgtgcgtactctt
caaagttgtcgtacagctgagtaaccaggtgaatcgacggcaccacgataagcgtcctca
gattgctttcgagagcttctctgcgctgcctgtagtaccgcgccatgacgtacagaacaa
aggacttaccagcactcgtggccagttcacagacgcatctggtttggcgcatagccttgg
cgatcgtatcgaactggtaatcacgggtttcggcgtcgatgtactcgtgattttcggtgc
ggatctttggatgcaggctgttgataaattcacggatctcttcatcagggatgtcctgga
tgtacttcagagccggatccagttcgatggtgtatttgttgttcttacagaacttgaaca
cctcgaacagaagtccgatatcgatcaggccggaagatttggtgaacaagcgaacaaccc
cgtcccatttagagaaggggttgggaacgaagtttggatcttcaaatttgaagtagtcat
tcagctcttccctgatagaaagatctgcgatgcaacgcatgcggacttcgttaaccttaa
caatctgaatgtctgccatacaaaatctcccaagatatatgggatatttagcggttctcc
cagactccgttctgttctttgtccattcgatgatacagtcgaacgcgctcaaacatcttt
gtcaggatgtcgtcacgattgaactcaatgacagtgggtagaggagaagactcgttggcg
attacattgatgaggcgggtgatcttgacaccgaacatctgctggaacatgaccgaatat
aagcacagctggatactgtaatcctcgatcattccccgcgtcttcatgatgttcgatgtc
ttgaagtcgatgatggcaggcttgccctcataaaccccgataaggtccactcgacctgcg
agaccaagcacctcgctatataatgggatctcctgagcatagatcttggtcatcttgttc
agataggggaacagctgcttgaacatgaacatgtattcgccagccgcttccaaaacttct
ttcattgggcggttcttcaaatacaattcacatgcaagatgcagcttctccccacgatcc
gcgcaacgcatggtctcaaggtcggcggcctccgtgcccagcttctccctccaagcatca
agccattcatggtcaccagttcgccccagcatagtcgtgacagacgtcagcttgacacca
gttggtgacacataatgacgaccgttctccgtcgtcacacactccagttccttatgagga
agttcgtactgctggaatgtgtaatgacgattttcgaagtcgttcagcttgcgtagagcc
tggagagatgccattacattcctccgtccatgtattttctccaatcaatggcgttcttca
cttcatatccgagcttgttcaggcgatccaaacatgtctcgatgaacttgacctttgcct
tctgctcttgaagcaggacagacagttctacatagtcttcgtcggctttgacccaagcgt
ctaaatcagacttcagtgggcgaaccttcagtggtcgctcggcatagatgttaggcggta
actcccctgcatagtagcggcgcaggtaaagatcgatctggcggaatcgcccgttgagga
attcaagataacgcccctcacgcaggtaatggcgctgcactgccatccaagagcgcccga
tcttcaatgagatttggtcgaggttgtgatcttccggatccactgtaaccagcggctcca
gttcatccatgatgtcctcggttgccattgtctgtagttgttctttcataaaatatccca
gcttgtcaatgtcatggaattatactgcatctcacgggttaggaacaacttctttggtgg
ccagctgaggaaccatctgctggaacttgaaggtcaccgtcgtcaccagctgaggtactg
ccgcatctacatcgaccaacacgttgtcaagagcagtcgggcgtgcgtcttccagcacca
gagtcaggccaattgggcggttcaggttgtccaacagctcaatcacgatgtccttgctga
caggcatgtccagcccgacattggacttgatccagttgtgtatctgaagccacgacttcc
agtcctcatctataacgaaagtaaatacgatgggatcatatgttaaacgttccgacggta
tggacacaagcacatcgcctggagatgggccatcgatgccctctgaatagagaccaggaa
tactgaagtcgtgaatattgcgggacacaagcgttaagtcgccgattgataagcgccatt
tatcagacgccgcgaagttagggttttcgttcttgaattgtacgtcagacataatagcac
cttttgctgtggagatacttgtgaccctgatgcgcgggatcaatagaatgatgttggcat
gtgcggcgctcctgcttgtgagctgtcgcatctttgtcacgccaatcatttctgtttccg
aactctggaacccagaagtgcgcacattgcctgtcacgatatcggctgatgttcagacct
gcaacaaaggaatccttgatgggatcgtccaagagttccagacgttccaaaaactgatac
cgctgggttgcttcgaggagaacaccaacaccctcaagccttactgggagactaccattc
ccctgcttcgaaagggtgatgaggggaagataccttacctgtcagccagtatttattact
cccagaacaacagcatcatcatcacattcaacccatcgttctatgcaaagctgaagcaac
acactgtaggtcgccttgatgtcaactctgaactcactgtgacattcaaaatcgtgaatg
actcggccaagcctgtgaggatagcaacacagggtgtgttcgtgaacggggaagcagttg
ggaatgaaatgaacatatttgaggtgaagccggaaggaacgatatggatcaggctgagca
acgttggggtgaactccctactgttggatgggattgaaccagtgggagttcttccggcta
gatcaagatgatcatttcagggcgttcttcagattatcggaaccgatgctgttgatgacg
cctccggcgcagatgtctttcgcccactctgagattacgttggcaaaagagaagttcaga
catttgccaatcatgtcttggatgtgggccaactctgctgcaataccgttcgtgatgtct
tgagcaacagcggctactgatgccacggcagtgttgatcgcctgggtaacttcggcggcc
agcgcctgaatagcagccagaccagcacttaccccctgagccaccaattcagccagctca
ttcatcttgtctgtgacggttgtaaggacgctctgcatggtgttgagccattgcttgcca
aggttctggataactccaaacgcattgttgatcagatcgcagttgtttggttctcggtcg
atagacttcaggccggacttgtacgacacagatgtgccaatgcgggaatatgcctcgttc
actgactggtcgccatagttgttcaaagtggtgatgctggcgttggctgagttgaacatc
gccgtcgattcattgagtttggctgtcgttaacccacctgccgtcagagcgttttggatc
tgcgtatttccggtgttagctaatccggctgtagtcgccttgccactggtgattaatccc
tgtgaggtgctgctgagggacgggagaggattggtaaaggcgttgccctgagatagggcg
tcatagatctgtgcgttcataagaaaatacccccatggatgatggggtatttagggatca
gggtagtttgtaaacgaagtttgaccagaacttgcgagcaaacttcttgatatagaccat
tcgggtggcatattccccatccttcaggtcattgtaggtctcaaatcccactgcgcccag
gaagtaagccgtgaagatatagcagaacagattgatgacgaacatgatgtgtctccgctg
tgtgaactcaaatatttatgacaggttacaaaaggcgcttggttttaggcttgcccatca
gtgtgatgtccacagggaggccagctttcttgcaacggttgatcatatccagagtgccag
tagacgagccgtcccacattgcaatcggataaacttccaacttggtctgatgcgccaact
gcaatgccttgtctaacatgtcctggttgcgcttgttgcccatcccgttcccatactttt
cataatagcttggagggattggcataggggtgacatcaacataattgatttcagcccaat
cacggcaaatggtatcgacgccagaggcttcaccctcaatcaacgtatagacttcatgag
gatccaataattcatccagcttggcgaataccttatcccgctcggtaattgagcgggaac
ctgtgatgagtacgatatatttcttcatggaactcacagcgccccaagattgccgatgac
atacagggagcacagaggagtgcctgacgaacgcggttctatcgtcatcccgctcaggcg
gatcagttccagcaaaccgtcggtggtctgatacgcgcgtgtcgaaccgttcggacggta
tagctccaactcggttctgccttcctttaatgcattacggatgcgggtgaacacactgtg
gccgccgaacttctgcttcagaatgtccagtttggtggtcaggcgacggcgaggtttgcg
agcgcgtgggttctctttcgcgactgcttctaaaattgggatgctgttggccatgataaa
gtcctctatttgtaggggatagggtatgcggttaacataccccattcaaaggtttagaac
aaatgctcaccttctacatggtatgctaacacgccgtcagaacattcaaaatacatgtta
tcgtattcccacagagcagtgatttcctcaccctggcaaactactgaaaacttcggttgg
ctggccttaaccggaaatttttcaggggaagagattggggtgaatttggcatttctgacg
gccataccaacaaattgctgcaatgttactttgtaacgagagtgagtgatagcgccagca
ttcagggcttcggtcaattgcgctttagttgtcatgatatagttccttcatttcagagtc
agtgttgtgctgcttatggaatgaagtatacggggtttattgaagaagtaaaccccgttt
attgaataaatttaaaatttatttgaagcggtcgggaagggtgtcgtgcagttcagctga
cataaccaggaacttgccatctttggtcgggaagcaatagtcctttttcacgatcttcag
gtgctctgcggtagcccgaacacactcatcggtgatatcggtctttttgccaacccacat
ggacttgactgtgtccagagtaccctgataaatggttccaccaacgggcttgcgccgata
gttttgattctcatgatcaacctcagttaatacggaacagatgtggataaccgccaggat
gaccctgacccgtaacgaacacgtcgaacttcgaacccttgatcagaccaggcagattac
cagagtctagtagttcgcggatctggtccatcgccagcatccagttcttagcaggttcgg
cttcggcttcgccacgattgaggacgagttcaccttcagaataatacttcccgctgtctt
tcatgtaatacagcttgatgtggatgtactgaggggacgggaccaagcgccaaccatcgt
caatcagatcttggcgatcattatccagggactgataatcgacctcgccagacgccagtc
catagctgcgcatgtagcggaacttctcaacacggtctttcacgtcagagatgaagaact
ccttcgtagccggactgatgaaaatgtatttctcttttgacatgatgtagttccttcagt
tcaaagaatgacgtgttcgtcgatgtcggactgcgttgcaatctcccagcggacgatatt
ttcggatgtgatgaaatcacggttcaggtgagaggctggcacgtacactaatgtgttaac
catgaagtaacgctgctcattgttccatgagtcaacataagcctcaacaaggcgcacttc
aacaatatcgcctttcggcttcttcacgatctttttcaggtacatggcacagccctcgga
tagtagacggggcaataataactctcaccccgttattgaaaactgttatccttctttagc
ttcatcttcattgtcaggatgatagaagctacccagcttactgtggatgacgttcagatg
gttggtgatggattcgatgatctcatcctgggaggactgggcatcaatgatagcaccgat
caggccaggcaaaggctgttgcgctgttttgtctgaattggccgatgggaagtcgccatc
cagttggatacggatgcccctgatgtcggcgagaagatcacacagccgccctttctgggt
acgagcgtttttcaggatttgggatacagactgctctgttgctacgaggttgcttgacat
gatttgtactcctgttgtatggttgactctataaccatacaacaggcgggtgtattgaac
aacgcgggtattaaatcgatacgattaaaggattaactcaggaagtcgcaaacccagtcg
ggatcctgtgaagggatccacccttcatccttgaacatacggaacatattgtagaacact
cggacattcttcccaccgttcatgcgattgcagaacctttcatgtccccatccttcgtta
ttccatagctggtagaattgatccgccatagcccatacgtgcttgagtggctgggcgcgg
tttgtttgccataccctgagggattggttcctggccttatttgattccgacacccgtttg
ccgaatccttccggtttctttctacctttcaatgcagaggatattgcgctgagttctcct
ggggtcttggtgcgcttgctgtgtgccatggcgattttattcctgacttctgtgtatttt
ggtgtttgctggtaacgggcgaacccatcacgataagattgattccatctggtgccaatt
ttcttttgcctcatgagttccttggcctcttctgagttctttcttccaaggagggcttgt
cttatcttctccctggtttcttcacttggcggaccaaaggttccgaaatgaactggagtc
ccatccttacgacacaggaactgattgaggcatccaggtagtttgtgggagcgtgagata
agcgttctttctatcctcagggcatcttcttgggtttgacatacccttatgacctttggt
tcaaagaagtcttctccgtgctcttcgataagcagtttgactggggtggaagacgtgaag
tatgtcttccagaaatcggatggatgacacccttgggcgtatctgcacccataataaaag
tggccttgcttggacttgatacggtagacatatggttgcatgttgtgctcctaattgaat
aagagcattataacccatatgttagaaaaagaaaaccccgccgaagcggggtttgttagg
acgtaagccattgttttaattattaaaacaggccttttatgagtcccttacggaaatacg
ggttgctgtcctgagcgataccatcggcagtcacgtaaacctgtgggtcctggttcgcag
ggatctgaacgaacgggttggcacaaatcccgtagcgtgtcttgaacgccatacgtgggc
tgaaggtggtttcaccctgggtgcggtacatttccagcggtacatacggcgcgaagaaga
taccagcatccagcgcggtcgcgcctttgtatgccagggtgatgtactctgctactgcat
acgggtcgatgtagacacgcataccgttagacagaacaccagcgaaggtctggccggttg
ggtcgatcgccagcttggtgttttcctgcagcgccggagcgtaatccagcatgccggaca
tcgccagggcagatgctacgttcggagaacacagaacacggttgcctttaccacgacggg
tgtcaacaccgatgccgttcgcttcaacttccagcatgaaagtcatgtacttccattttt
ccagcgcccaacgaccggagatgtcggtggagatatctacaacgccgttcgcgccgaatt
ttttgaagcgtacagcactgaagttcatggtgcggataaactcacggttcatctcggcct
gaatttcagttaccatcacgtcggacaggatgctgtcaacgtcttcgccgtggatcgcca
tcatgtcctggcgcagttcgtggctgtagtcagcgtacaggccgcgagacttcgcagtca
cggttgctttctgaacggtgataccaacacgcgcccaagggttggtggtagtacccagaa
gttcagcgtcggtggttggcatacctttaccgatggtggtcacgccagcgccggaacctt
cgatctcagcctgagtaaagccagatgggtcaccagcctgtacagtaccgtcaccagagt
agccagaatcagcttcctgcatgaacagttctttacgggactgttgggtgttggaaccgt
cggcgatgccctgacgagcacgcagagcaaagatctgaccatcaggaccagacagcggct
gaacaccgaagaagtccatcgcgatgttgattggagccagacgtttcgccatgtcgatca
ggactggctgccatttgcccacggagttgtttacagaaccaggagcgtcagattcgccca
ggtttttggcgttccactcagcctggttttccaggaggcggacagccacgttttcggcag
acagaggctgaatctgttcggattctttctgaagaacaggcagccactctttgcgcattt
cttcggttacaagtttcttagccatgatgctcattccttacattgatattcagttaagtt
gaaattacttagtagttcaaaatcaagccccctttcgagggctgtggctgctaaaattag
ccgttgatgccgtatttcgcacgatacgcttcgcgctggcgacgaatagattctttcagc
tctttaccagcttcgtcttcatcatcgtcgtctttgtcgtcatcgccttctttcttaggc
tttttgccttcatcgactttgtctttgtcgcctttgttgtctttattgtcgtcgtcgccg
tctttgccgccgaccttatcctggaagtcgtcgtcatcaccttctttcttggcggacttg
ccttctaccagattacggaaggtgtgaacacgagaagcgaattcgctttcagtggtgaat
tgcaccgcttccagcagattgacaacagtttctttcttggtgtcaaccataccttcacag
atacgggagatcacagagtcacgcagagtcgcattcgcggcttctttgatctggcggttt
tcgctttctgctgcagccgcacgttgttcagcttcagacagacgacgagtcagcgcagcg
atctggccgttttcgtcggtagcaaagttgatgccagcttctttcagaacgccagtcagg
ccagtcagcaggttttcagctgcttcacgcttgatctgagcatcgattgcaggagcgttg
gtgttagcccactcttctacaacggcgttcaggaagctgtcaaccttagtcgcgatttcc
atcacgtgagactctttcagctgagcaatctcagactgatgagcttcaaccagacgcagg
cgctcttcgttgccagcttgttcggtttcttgaatagcggtcaggcgagcggcttctact
ttagattccagcagaccagacactttatccaggaagtcggtgctgaggccgttaacgccc
tcaaacagtttttgcaattcaggtttcatgattgtttccttctgaacgattttcagtatt
tagtgaggctgaattcagcccagatgtctcaatgcgatatcgaggcggcgcaggaagtcg
tcttcgaactgcacattggttttcaccaacgaatcgaccacttgccctttgatgtcttta
ggaacccagattcctgaagattcatcaagctgccattcaacagattcgctcacagccttt
acataacaaacttgtccagaaggacggtcgactgcatcaacagcagtgagcataaagcca
ggttgaacgtcgtcataaccgttcaccgacttggtctcaccaaggccacgtgtagacacg
gccaagttgaagtctgcttcggccagagcacgaatgatctgaccttttggtgtatttagc
acacgcgctcgaccgattgcatttgtaccctcccaacggaggctctcggtcttcagcgca
gcttcagcgatatctgggaaagggtagtcgggatgtttgagttcaccgattgcgcgacga
tcctgaacatactctttgtcatatgcttcgacagctggcatgcccactttctggagatcg
tagttgcgtccattacggttcacctgattacacatcacgaatggaccttcgatgaacata
gccttgcccccagtggaggttgtgctttcaccgatttggaggtctttccctatcgccgtg
atctcacgcaacagtttcatcattcgctccttaactcagccccatcatacgacggaactt
catcgctttcttcttacgacgctcaatcttgcgattgtagcccatacccatgcgtttctt
ggctcgtaccgctttacggttgcccaacttgcgagtacggcgctcactggcgaccataac
ctcacaacgggaaccgtcagcagacagcttgaaaccaggagcacactgcagacggcggcg
gcgtttaccttttgcattcaccttgtcaatgactttctgctcgtccatgcgggaagccag
gaaatcagcgaatgtagcaacttcttcgatttccatgatgtgctcctcattcgtcttcgg
caggagacatgtcttgactcagagagttcatgacatatgcagtgccctgttggacgagtt
cctgggcgcgagcagacagttcagtttgacattctgcaacagcagcatcggtgtcaccag
cgatgattgctcttaccagatcgatagcagccatgatcatatcctctcaaatgttttcta
tacttagtcgaattattcttcaccaccaggctggattggcgctgggatgacgttaggtct
gaatttcagtgggctgacttccccgccgccgaagccgccggattcatctgcctgcacttc
aggatatttgccttctttcttctctttggcgatcttctcttgctgatctttaatgtcttc
gtcagacatacgcagcagattgcgctgagcataatcgatagagaacagggtgccaatgta
cggttcgatctggccaagagcagacatgcgttgcgccaggatttcgttttcctgctgctc
acggatgaagctgtcagatgtgaactcgaacttgacaaacggcttgatcttttcgttcca
atcagtctggtcagtgatgttcttcaggatcaactgacggcgaagaagttcaaggaagaa
tcctgaataacgacgacgcaagcctgcgcagaatttattgaagcgcagttcttcctgagt
gatttcagcaaggttggaaccaccgatgttgatagaaccttcctcttggagacggctctt
agggatcatcagagcctcatagagcttctcacggaagtataccacatgatccatttgacc
cagctgatcgccaccgcctacgttggagatctccgttgcgttattcccttcacgacgtgg
caaccagtagtcttcggcgatacccatcagatgagtgttgcctgccactttaccagtggt
gcggtcatacgccagacggttcttgaatttacccatcatcgcctgcatatactcttccgc
agacttcttgcccagagtacccacgtcgagatagaacgctcgcttctctggagcacgcgt
gatggcgtagatgaccgtcgcatcctcagttgtaacgaggttgttcaggggacggatagc
agggttcagcaggcctgggatcacaccgttggacaatggatcttcaccgctgtcgatata
gacgatgctttcctcatcgaatactagttcctgctgtgacggctggaagttctgcgaagt
accagactggccagtgaactgattgcggttgtagttcgggttgtagtagtattgaagttt
gacttctccaattacctcgataccgtcgcgaacttctttcttcacgatgtatacagggcg
gatacagcgcgaatccagcatcaccagtttggcaataccgcctttcttgttctttggatc
cacgacaacatgataagcctgacgaccttctacataccaacgacgaatcttctggtatgc
ggtgttatcgaagtccatgagctggaggacttctttgaaggcatcgctgatcttctcttt
cagggcgtcattgatcccctcaaccttctctagattgatggtgacgggtgtctcatcctc
ttcacaggtgacgacgtcgttcacgatgatgtcgacagccttacggatctcaggttgctg
agccatagactggtattcttcgacgacttgtttgacgctgagcagttcactctcaactcc
tacgaaattgaatgtgttggcaccgccctgcaagatgatagaaccatcctgagcatcgtc
cagcgcaacaacagtcgctttagaaagcaacttctcttcttggttcgtcaccagtttgtc
ggtgtctactggggcttcaatcttcccgccagtaccgaacagaccgaagaacccgtttcc
gaatgcaccattaccgaatgccatgattaagtcctcaacattttcttgtaattagtgagg
gggaataaagattcccccagcactgaggacattaaagagatcggtcagagatggcctgga
agtaacgcaggtcaacagtgaactgagtatatgagtccatcgcggacatatccagttcca
gctggccgaggttctgaggccaagtgccctgcagagtccaggttttggtgacgttgtcgt
tcgcatccagcaactccatgatcacgtcacggaagtagtcgtcagcgttagcgctcgcac
ggttgttattgctgccgttgatgtactgctgccagacctcaaaggcgttatatggaccgt
tctctaccacgttgatgaaggtgataggcagcgcttcaaagcgacggtcaccagggaatg
gaagttcacgaccaccccaaggcacaagtatttccccgagctggcctgttggtgtatttg
tggtgaccgccaacagcgaaacatcacggatagtatcgctgccagccacgaaggaaggga
agttaacagtcacacgccaacggtgttggcgctgaacgccacccccgcgtgacatagctg
ctctgaattcattaactgtactcataatcattctccaaaatgtggttagacaattctaat
tagctgccaaccagtggtctttaatcttaaatctgtggctctcttcctttggtatatccc
aacttcaggaattggtccagaatctatatggctgttggtaatcatttcaatgacctctct
tgtatcgggtatttattccccgagaacccattgaaatgccctccgaagagggcatggtcg
ttctcctctgaatagtgtaaatatttagttctgaaataaatggggttaaaatattctaaa
gtgaggatatttattatgccattccctgataaaaactgttcatgttgtcacaaaccattc
accccgacaaggaaagctgctttgtattgtggtgatgactgtaaatcattcatgctggga
acgatgaaacgcaatccgggtttgttggatgacatcccaactaacgaatctgagtgccgc
gtttgggtcgatagtaaactcaggaagaaagatggttcgctgaactacaaactcatttcc
caccacctactcatggcgcagacagggcttgatattgttggttacgtggtaaagcacaac
gaccttcttgaagaaccccaagcaataactgcttggctatatgatattcagaagtcttgt
tgtatcacttgtggttctgacgtaggtttggaaatggaagtcaaaccaccgagatacaaa
aagttttgttctgaagagtgtcaacgcgaatcaatgaagataggaggcgcagaacgggac
aatttagacaactccctatcagagaaatatggcgtagccaacatattccaactggaaaag
ataaaacaaaagtcccgggaaactgtccttaagaaatatggggtcgaccaccctatgaag
tctgatgttataaaggacagagtggctgcttccgtcatggaacgctatggcgtatcacac
gtcatgaaagtgccagaagtgagggaaagggtgattgagacttggaggaagatctatggt
gtggatcatccaatgttcctcaattccattatagaaaagagaaagaaaacatgcgtctta
aaatatggggttgattatccgttgaaggtaaaggctatatgggatagaagccaggccaat
accaggatcatttcaaaagaaaaatacggcgtacctcactatttctcttctgaagaatat
aggaactctttcacataccccagcagccaaagccaaagccaaacgcaaccagaaatagaa
atatgttcatacctggattcattgggtgttatttgcgaatctggtaatttctctatcttg
aaaggcaaaatgttcgacgggagggtgaccacacgccagatagacatatactgcccagaa
cataagttggcaatagaattcaatgggctgtactggcattcagagaaatatcgatacaaa
gactaccatcttgaaaagaccatgtactgtgaagcccagggtattcagttaatccacatc
tgggaagatgagtggcgtgacaaacaggaagtggttaaatcactccttaaagcaaaattg
gggatagggaaaccgttgtcgtacgctcgccaacataccattgtggaaggatcctataga
gcgtccaaggacttcctcgaccgatttcatatacaaggtagtgcagtggcaacagattac
atacaccttgtagacaaaacggggaacattcaagcagtgatgctgtttaccaaacgggtg
catggtattgaactggtgagatttgcttctaacggttgccatggtgcattctcgcgcttg
ttgaaatattatatccctcgacatcggggagaggtagtatattcttttggagatcgctgt
gttgtcagtcgtttgaataacgtttatcttaataacgggtttatagagaaggaaatcctt
ctacctgattacaagtatgtgacccccgattatcaccaacgagtccataaattcagtttt
aggaaagacaaatttagagaactcggttacgacatagaaggtaaaacagaggatatgctg
tcgtcagaagctggcttgacgcgtatttgggggtgtggtctgatacgttacgaattggta
aaataaaaaccccgccaaagcggggtttgttatcaggaggccgcgacgataccaccacca
gtttcgacttcgctaaattccatatctgggcgaacggcggcgaaatcaagatacacccag
ttaatgctgtattcaggcttgagccagatacccgcaaccatctggttcgcagcgatgata
tcggcagtgttgttgtctgcatcacacttgacagtaccgtcatagatcgcgcccatgttg
gtcagctgacgcagatacggacgcaccgcgttgctgaacaggctgcgagtgaactcatcg
ttgttctcaccaaggtagtatttggcgattgcagcgatgttctgctcggccatgatgaac
aggccacgaacgttgatgcggtcgaacgcagatgggcgagtcaggccagtcttgtccccg
tacaacacgatgccttcgttggagaaggtgacgatgctgttgatctggttgcggtacagg
acagcacgctcatcagaagacgcagaccacgccatgcggttgtagttgttgtatttgcca
cggttgtggaacgctggagacttgtagataccagccagctcaatgctgcgtgcccaaaca
cccgccgtaccaccacatgcagggatccaacgcatcttgtcgttgtacttgtcgtacaca
tacgcccagttgtcgtccatgaagaagtaggaggagtcgcgcaccagactttcacgccag
gccacaacatcatccatctcacgaccacggttgccaacaacgttatctcgcagtggagaa
acgaaggacacggtgtctttgcgctcggtagacaggtcgatgatggcctgctgctcgatg
agttcttcacagtatgcgaacactggcttggcagcgtatgcttctgcgttgttcagaact
tcgatggccgccacacggttcacgtcgtaatcgtcaacaccaccttccagctcggtcacg
ccagccgccagagtatcggtgaagacatacacccagttggacgtgtcgttgatcacatct
ttgaagtatgcgttcgcgccgtcggatttcttagaaccctgggtctgttgcatcagttca
tacttctcgataatggagccggaagtaccaacagtggtcacaacgttgccgatggtgata
cctttggaggcttcaaccgacacaacaactgcagtttgtggaccgatagcaacacgagtg
aaagtcacagtgttggacttggccaccacattggtgaacttgttggtcagagccgccaga
tcagtacccagctgagtagcgatatcggccgctgtgtcaccagtcaggaagtcgtaagcc
acgccatcaacagtgatgttaccatcagccgtcgcagtaccagacagggagatacgctca
acctgaccgacagcaccggaagagttggtgatgcgacccactttgtccagaacgacgatg
tgatactcaccagcctgtggagaataggcgaagttgttgcggaattcccaagtcgggaaa
gacgctgcatcacaaatgttcactgccacatcgttgcccagagagccaggataacggcca
gtccaggtgatagatgcagatgggcttgctgattcaaagtccagcttgttcttgatggtg
atcgccgtctgtcctttggtcacagagttcttggccagaggaccgacaacacgggtgacc
catgccatagaactataggacaggaagtccgccacgaccaggaagtcgacagcagtgtca
tcgttaggtttgaagaatttcttcaccagaccagtctcaccaccagtaaccaacacaggg
agttcaacttcaccccactggaatttaccgacggtcgcgccctgaacaacaacggacgga
gacgtctgaagcgtggcatcacgctccgtccactgtacggacggcgcaacgctgaagctt
gtagttgccataatcttattccttctcggtagagtttcgctcaatttgaaagatatttag
tgatcaccgtccgagccattcttccatggacatgccagatcgttcgtcataaacctgcac
gccaccaaatcctggcacattctccacagagtgtgggtcaggagccgacaacacaccgcc
gaaaggcatcatctgtgattcttccatcgcagacaagcggcctctcatgtcgactgagat
actggagttggtgaggtcactaaaccattcttgtttcaccgcccatgcatacagcacaag
aggcattacacagtcatcatgacaaccatcatcggcttcataccttgtcccagtccatac
gaatgtactgagttcatctatcgtgtcttggtcgtcaacaaccagcatctccctttcgat
cagggctttcaggttagcacagccgtttgtgcgtaccttcttgttggtgttgataccagg
ttcaggacgccgcccaccgattcgcttaccagtccccttggcgtctgtggttgtgaatat
gatctcaggatattcaatttcctgatagagtatcatgatcacctgaccgccgacgtcgtt
gttggtttcaaccagcatcggacacgtgccatacttctcgcccatgtctgcaatcgtgta
tgcgtacatcatcggaggtatcgtgttgtttcgatatttggccgcgatcttgtgagggta
ctctgtgatgtcgatgatagtcaacaccgagtagtccccctccacacccttgcctgtatc
cgcgatccccatgtagatgtgcttcggatcgtagtcgtgatagatcttggtgaactcgtt
tggctcttcgtagagcttcgaggtcatcttgtccagacacttggctgggataagtgaacc
gaccgacccacggaacttgatgccaaattcctgatcgaagcgtgcatcccccagcttcgc
cctctgtttggattcccagtttggatccttggtgtatgttggtacacggttccatgggac
ttcggtgagattgaagtcgttgtactgagggtgctctggattcgccttggtgacgatgtc
gtagaacaatccgcgctgaccttttggtgtacttgtcaggatacaacgtgaagtctctgc
cgatgcaattgcagggaatgttgactcccagaattcaaagtcgttttcaatgaacgccac
ttcgtccacatacaggagcgatacagatcgaccacggatggagtcagaggatgtcgcata
agcatagatcttcgatccgttttcgaactcgatgagcgtggagccgaacttctcacaacc
ctgctggaggaagaatggcaaatcctggtatgccttgcgaatacggtccaggatttcaat
cgcctgcttctctttgttcgccagtactgcgatctctttgtcggagtggaacattgcata
ccagagaaggaacgccgccacgacagtcgtgttatgactgaggaagccgttggtgtagta
gcgctggtcactggatttcacctgtaggtcatacatgtggtgcatcttaccagtctgcca
gacctcaacgacttcttctagaccttcttcggtcatcagctgcgaaccagccaccagatc
ctttgcgaacacttctttcatgttctgattgaagaacatgtgatcatcggctacgttgat
acgacgaccactggaagtgacgacaacatactcttgatactgcttggtcttgtgtgctgc
gataaccggaacccagccgatatcacagcgaacgaaataacgcttgccgaagcggctgtc
tacgaacttatcgtgtttgccaaaggcattcagtggctcagcgtgattcggtccctcgaa
gcggctgtgaagctcctcgatggtgactttaaactcttcttggctgactgtgtcgtatac
ctcaacgatactgtcgcctttcacacacttacctgactgacgcgcctggacaacagcgtt
gaagcggtgatcctggaagtcatggaacaactgcttctgatagtcgtgcatatcgaagag
gatgaagcctttatcgatggtcgtgatcttgtagtagttggcagcgaagtaatgagcatc
catcgcgcattctacgaattcgtcttcttgctcatccgtcaacatcaactgaacacgagg
ggcgcgcacagacggcttgcgcatgaacgtttggtccatacgcaatttgacgtctggtat
tttaaaaccggttttctctggtgcccaatctatctcttttttatatgccatgatgacttc
tccactctagccatttaggacatacggaaggaacccaaccattctggaatcttttggtta
tgggttgtatagaatttatataacgttcatcaccaaatacttgacgacaaagacaaatcc
ccgttaccccattcctccatgcttcgtatatcagatcggatttcagatagaaaggaatat
tttgttcgttaaatctgttcatttcccaaggcatcaaactagatttcctttctctcatga
gtttcttactttcttcggaatgggttcttccatagaaaggattcaactctccggtattct
gactggaattggatgcagaaattttgtctcgcgtttcttgagaaacaacagcgccagaac
gagggtgccctctttctttccatgttttcttcaacgataccgaagattttaatctctgct
ctgcactgattaccagccccttatttctttcggaaagtttcttcctggtactttccctaa
acatagggttatctaccttcatcctttcagatgtcagtacagacaattcagaatagaatg
caattttcgattcttggtataatctggaagtacgaataatcccattcgagtttcgcatgc
aattaaaggcgaacaacatttctctcgttttggttattttccaaagcaacagatgacata
cgaaatgcgctttggatgataatcggataagattttttggatcttctctgaaggacggat
acaaagattttggaagaatatggtgaacttctccctggtcgttcaccacacccttcgcta
aaaccttaacatatctattgataagtgtatcctcgggataatctctcctgaggatatcaa
ttagattctgatacgccattgtcttcaccttcttccttcggttccacaggttgttcagcc
tgaacgtctatcacttcttcgttcggcttaaccttggactgagtacgctcgtcagcacgc
ttcttggcatcctcgattgtcttgagtagatcacgagaagaacgcgcctgtttcccgact
gtaaccttggttgcaccatctggagatgtggtgacctcgacagtcgtgtcatctgttgga
ggtggctctttgtcgcctgtgaccgccttgatggtcttctggttctccatcaggtctttg
ttcaggccgcgcatgagttcgcccaactccttgaagactgtgaacgcccgaggtgcttct
gtggtcgttgcgagtttggccgcctgtcccatcatgaacatcgtggcttcctgcatcgca
taagtcgtatcacggatgcgcttgtaatccgtggtggcgtccgtatcgtcaaagtcgggg
actttagaatccttggacttcagctcttcagggtccaatgaaggagggaagacaacaggc
tcataccctgcaggcttttcgcccagccactcaccagtagcgggatcataatctttccca
gccacaggcgcggtcttctccatcacttcctgagcgacctcatcccgcgcttggatagcg
ccgagggtagtcaacaggcgttctgacatagcactcataatcaatctccaggatgatgta
caccgtctttatcgacgcggaaccactctggtagttccgaccacggcgttttcaaatcat
tagacatttcgataattatctctttgatcccgttcggatccccaccaccgccgttgtcca
cccaatagtcatagccatagatgaaaccactgaccacaaaggtgaaagtacaatctacgt
gcggtgattcagaagcgtctccttcccagttgtccgacatctggtgacctgtcaactgca
gcttaatcttctgatcttgctgcagtgtgtcgttgtccttgatagcacagtccagagatg
gtgtgaacacagaatagatctgttccagcacctggagcatctcaaccaacttcttcgttc
ggatgttgtactcaaaatcgatattgatggggatgcgctgcttcgcccctgctgtcggtg
tgctctggcgattatggaatgactttgtcacgctcttgtttggttcgaattgcccaaaac
tgaacgtcgcaaacggcagcatgttggacggcacattacgattgaggtcattgcgtcgcc
cgatggccatatgcaatgggacttccataagaccgcgctctgtgtccaccttcagatcag
acatgatggtggcgaacagattgatgtatttcagcagcgactcatggtagaagtaatttt
caaatggtctggccatgattattctccaaagtcgatcttcatcttgtctactgcaagccc
ctgctcaagcacatctaccaaagcattgtcagtatgcagagaagaatccttgtacacatc
cggttcgttctcttcgtccaagatggacaggcgtttgtcgatatcgtcgatctctggcac
cccagtatcgaagttttcgttgccgtactggaacaacgtgcatggcagagagaacgtgta
ccatttaccgaattgcatgaagtcttcatcgttgttcgggttgttgaccttgaagatctt
gttcgccaacggcaggtagatcaggtcaccgtcctggggctgttgttcaatcccaacacc
attaccgataacctcagcaaagcggcggcgcgagatagagaacgtcacttcatcctgtag
gttgatgcccccgaacttttcccacatctgggtgttgaatccctggtaatcctgcatgta
aacttcgatgtcgaacgcttggtcgaatcgatggtttgcatcgttggtgactgggaattt
ttcaacgatggaacgcggtatatacttgacgtctatcccacgcaactgaatcatttcctg
caccaaatcttcaatcagcttctgtgtgccttggtgattggtggcgttaaaatattttga
agtggccatatcgataccctcaattttgaaggtatttagtcgaagtttattcttttgagg
aatagctcatgcaagtggaagatatcaaagaagttcgcagtggtcgtcgtgtccgaatca
tctgtgtggacgccaagattggaggtggtgattacgacatcgtcggtctggtgaaggaag
tggatggcacagacttcattgagtggtggaactccaacgacaagaccgaagacggcctgc
tgcgcggcagtggtaacggaaatctggatttgaaaatctaaaagaagggcggggaaaccc
gccctttcttatgatataaagaaatcaatcggtgtctggtgaccagtacgcaattcttcc
tctaagcgctcgatctcgctttcggcttcgctgaacatagtatcaccatccaattcgatc
ccgccagggagacggatgcctcttgccttcttgagcacttctgcccaacgacgtttgacc
aatgcagttgcatatgccttcagccacatgtcattccatgcttcttcattcccttccacc
tctgggtcgatgttctgataacaacggaacgccaaagcctcgtcctttgtcagggcgaat
tgagggtagagtttgcgctggaacttcttgtacacgaaggtgcgcttcacgttcaacaca
ctggtgatgtcggacaggcgctgctgcatagacacgtagtcaatcagacggatagacacg
agcgcggcctttggcaccaacatggcctgagccatttgccactgaggggttgcccagttg
ccgatggattcaataggaggaccgacgatgatttcaataacgtcgtcaatgtctttggga
aattcgatgtaaccattggcaatggtctcatctgtcacttggtgaacaaagaacgcgtct
tggctaccatcgcgatgatattcccagaatttctgcagagcgtcatccacggcatccgat
acctgtgttgggtcaaggttgatctgaattacaggtgcccccaatttcttgagaatgtaa
ttcataaagcctttacggtctgtgattgaattaacggccattgccattccttttgttgct
ctgaagatcggcgacggtgatacgcagggtgcgaacgtcgtcggacagactgctgctatt
gagttttagctcagcaacgttctgcttgacgtagttgacgtctgtgttcaacacggcaat
cttctcactcatatcgttcaccttggtgaggatttggtcgaccttgttggagtcacgctc
aatcacatcaagacggttctcaaatttgcccatcatccaaacaacagagccgacagagac
tatcgctgccgtcagcactcctgtgaggatggctttcacatcaatgatattattcgtcga
cgttgtcatcttggcctcctgtagggatttcgatcccgaggtgctccgccatgagttgta
ccgtcgctgtcagttgatctatctgcgctgcctgcgctgcaatagtcctgtccttttctt
cctgatttcgacgggcgttcagagccgctaaaccagcagcactgtctgtgcagatgatag
ccccagggcaagagctacttctcatcatcgatgcatgcccctgtacttttacaccacgca
tgataatatcctctgttgatggcggggttgcccccgccttgataatactacttatgccag
agcgatcaaacggaaatctttgaacgatggcggtgctgtacggttgcctctcaccagcag
gcggatcttcaggccaacaaacggattggtgctgtccacagtcttgtcgtattcgtattc
gaagaatgtagaaccgtcattgaccagaggggatgtcggtgtcacagtttcccatgccac
actatccatctcctgacctgcacgcagcagtttaacctgcacagtcattgaagactgaga
aggcagcattgcgccgaagtactgtttcagagtagtgcaagggttatcgaagccgatatc
cttggtcacgtagctgaacacgtcttcaaacggatccacaccataggtgttgaatatgat
agtgaagtcatcaccatcgatcatcggagccgtgtacacgttgctttcattgcgcgtcat
ggttgcccgcacctggaagtcacccacttggcgatagattccttccgtcggcagcggcac
gtccgtatcagattcgaactcagcccaatcagagaatgagttagaggtcgcatcgcggta
gcggtattccagtttcaacacagaaccttccagagctgaattggtcacacttgcatagaa
catgtcgaccaagtagttgcccaggaaagaagccgcctcgccgccaatctggccgtcaga
gtctgcgctagaactcagcacaactttgaacgtcgtgaacgtcgcatcagtcactgtatg
ctggatgttcagctgctctggagtaaacccacaacctcctgtcagaccggacaatgtcac
cgtttcacccgcagtcaggccatgccctggagcgtacacagtgacagttgaagaaccatt
gacacagttcacagcgttcagacccagaggacgagtcttcggaccgactttagcatcgaa
ggttactatgttgtcgccagcaccgaagttgcagcgatacacacggaacttcatatcagc
agtctggttcggagtccaggtcgtaccgttggaagatgtgaagaatacgccagtgtacgg
ctgcttggcgatgaactcgttggtcagcaagttctttttacccatctctgcgatgtatgc
attgtagtcctgagtgttggccaggagaacaatcgcgaactcagtctgagcctgcagata
cacaggataatcaaacttgaacatcgtcggtacagaagagtctgtggaggtgaaaacttc
tgatgggttcaatgtcttacgagtaaccactgtcgtcgctggcagaccattgctcatctc
acggatttccagagtgatcgggatatcgcgagacttggtggagaagaacacttcaatgcc
ttcgatgtattcgccgccgatgttggtggcaaccatgaaggattgagcaatcgggtcatt
ccacttcgcgacttcaaccgtttccgttttgttttcggtagacttggttgcagtgtagcc
cagcacacgagtgttgacataagtcttctggatgccctgtttcttaccaaaggacttgtg
aacggcctcggcattggtcagggtgtcatcagcagatttgctgtctacaggactgtcagt
cagacggaacacgttatcacccgtgttgaacttgatagtctcgttctgaggaactgcaaa
cacgcctttgatgttgccattggcatcagtgttcaacgcaccgcccagtgtcccgccgtt
tggagtacagtacggactgacatcacgcccagagaagaacggatatacacgagtaaacgg
acgcagacctgtggcttcgaagttgatgttcgttttgcgcatgtatgggataacctgcgt
ttcaacgatctgttcgccagtcagggtagtggtcgtcttgtcggtgtacgtgtacgtggt
gacgtcacgggtggacacagtcgtgcggtagcgatagccccaccatacaccgcctgcgcc
atgtggttcccacacacgctcagacacagacacagtacgccatgtgccatacacagaacc
ctctttgatcgcaccacgggtgttgatcgtttcgttgatcacacgtggagcaacatagta
gttctcaaaccagtagtcagtagtcgggttcagtttcaggaaaccttcccagttgaatac
tgcatacgggttcacgttgatggtcgtggtcgcatagtcctgacgtacagagatctcacg
ggtgtagttacacacaaccattccatcctgaacgttgttccagccgactggcgtcaggtc
aatcgcgttctgctgaacaaacgggcgcaggcgaccattgtcagtatcgatagaacccat
ccagtccgaagacaggtcatcaatcaggcggaagtctttgaacgggtctgccgcgattcc
gttcttgaagcgcgggttgccagtgattggatcgaacacctgttgtgtcatcgctgaaga
ttccagctgtgacagtgaggtgtagtattcaacgttagagatacgggtctccagtttacc
gatatcacgcatcgtgtaacggcggttgtcgatggtacggatctggatatcgtcgatgtt
ggcagtgtaaggcgggatcatcagttcgtacagacgcatgccgttgtctgggatcgcagg
cgaagccaggttattggaactcacaccacgagccacgttgaacacaccgttgtcggccag
atacacagcatcgatacgaggcagatagtactccgcatcgaggacgatggcagtgttcgg
gcgaaccatgtcagtgtcggaagcgccgctggtgatcttagggcggaagtctagactgtc
tgccagaccatacacagtgccagaactggatgaaacatagttcgggatgtctgggtaatc
gatggaagaataagaatccgctgtgaagaaatcgccagagctgtgagcgaaatactgata
caccaccgtgaacgtccctgaaatggctccagtgcccgataacaggttagaacgatagta
tgcagcatcacgctggccgccgtccagagtgaagttcgaggtgacgtcagcaccacttga
gttcttcacgctgatcagcttgtagccgtcatgattggccagaggcgcactcgctgctgt
cgtgaacgtcacagtctcggtaacttcggtcacagtcttggtcttgattgttgctgtggt
acgtaccatcagagccagcaggttgatggattggttggcatagccagcgcccagtgagat
ctggagagcagaaccgaccggagtaccagtcagggaaagaccggaagagatatcgaactg
ggctgctgtaccgtctgccttcgctgccgaatacaaagagaattcaggactgaagctgta
gcccagaggggcagagatagagcctgcgccagcggcgttcaacgtgattttgttagagcg
caggacagtgtagttgatatcgatggtgccagtaggtgccagggttttcaccccaaatac
aggcagagggaagatcaggtcaatcgccgaactctggctgaactggttggactccagctc
ggcagagaacattgttgtgccgctttcttcataagcaacctctgtcaccgtgcccatgtc
ccctgtcacaaccagatcgcgcatgtacaggcggaattccgtaccggaacgttctgccga
aatcagcagcgatgttgcctgggttgcgctcgaagcgttcaggaacttgtagcggatcgt
gcgtgacacaaccggaacgcctttggagtttttagacacgaggtagttgcctgtggcaac
agccacagggttgttgttcaaggtgtcggtgtcgcgagccttgtctatgatgaccagttc
ttcaccgagattctcgattcgacggcctcgtacataggaaatccctggcttcataacagc
cacgaatttgctttcgtccccgccttcgccagcagtgtagaccccaccgttgttgttctc
tttcaggtgctcgcgcaggtcgatctgatgcgtggacacgttgtagtcaccattggtctc
atatgtacgctgagccatggagtcttcgaggatgttgtaagtggattgggttaccatgga
ttggatgcgcccgtctttcacctttgccaactcaacgaagtctgccacttcttcatcgta
gccgaagcgagacaacaccagatcgatacggaaacggtgcgcaccaggggctttagaatt
cggagtaccctgcgcattagagtacaaactttcgtcttctgcttctgtgacgatagtttc
tgatactttgaagccaacgcggtgagaagtggtgttggatgcattatccacgatcagagt
agctggttcaacatccaggaacataccacggacgaaatacacgcccttggtcatgcgagc
aacgatagaaccgccgactgtagccgcaacgccatagccgatgcgaatgaagttgtcatt
cacgtcgtaggtgttgaaatacagattatcgccgacaccaaagccgtcagacgaaccact
ctctgtcatctcaagtatggcgtacattgtatccggctcggtcagataacgttccagaga
caggacacgcgctttcgcattgttgtccttgcccagaacatagagttcggagataccttc
cagatcagtgaactcgctaccaccagccagagtgaacttcatggacactgcggtgttagt
gattgtcaggcctcctggaataaccattgaaccatctttgaataaatggttgcccagctt
ctccagctgatcttggaagatggtctgcatctggttcagttcacgagtctgaactttgat
aggagccggacggaacaggatgcgtgaaaaacgcttctctggattccagtcatcccagta
cgggcggcggttgaggttcatttcttgcatttaatacctccaaacattattgtattattt
agtccccatgttattgggcggggaactacacccgccctcttcatcaccccaatttgtacc
aggaccaactaggtccagcactatacacgagtgttatgatatccattgggtgtaaaatta
ctgtgccgtttgttataccgagggtcactccatttctgataatagaaccaacagtaccac
ccccaattgtgacgacaacatcacgtccagttgtgtttgtaaatggagacccggaagcag
gtaatcccggcgtggtaatgtccaattgatcattctggaactttataccagtcgcatttg
ccggatctaataatccaacagtctgagaaacatttggattgattatcaagaaccgattcg
ttgacccaaccggcgcttgggctaaaaaattggtccacaagctgaattgacaaccaataa
atgtatgtccgccggaagtcggcaccccattatataatgcgatgttaatattttcaaaat
cacaaccgataaaattattcgtgaatgacacgccgtcaaggaatgacacgccgtaacttg
catttccaaaactacatgacacataggttgtgaaaccaacttgtcgaacaacaagtgcac
gacccacattaacgcccgctccgtttgcataacaattcgcacgaacattgatcaacgagc
attggacaccatattccaaactcagagccacaacattgttaccaccaatgctgctgctgt
ttagaaacgccagatcttcaaggcgtgctacattcaaaggatccacaaaaccagtgtcgc
caatttgacacaatatccccgcgtgtgaagagcggacactcatcccttcccagacgaaat
cataccaatctgtggttgatttaataatcaattgtgtaacccctgcagcagcattgggga
acctcaactctgttctactcacgccagcaccatatatttttataccggttgcattcatgt
ttaatacgacaggattggagaaattatacacgttagggagaaattttattggccgaccac
ttgacaatgacgctgccaacacacgttgtattgcgttgtcataagttatttctccggcaa
acaaataatcatctataacgagatcggcatgattattaagttttgtggtgtttgttttaa
gagtagacaaatcattttgcacgttcccatctattgaaccaacaataccagcacctgact
gactgaccaaattctctctcaaagatggatcataaatttttatccaagtggttggggaaa
tgccaccagaggtctctggggaagaaccggaaggcacaattttggggaacgtgccacccc
aacgatatttaccatcatcgtgagtcatcaattcattttttacgccgagtgtgcccccaa
ctgtgaatgtgcccccaactgtgataaattccccgcgcagaacagctagagcgcccaagt
cgatggtgcccgtattatgcacgagaatgccgtctgtcaagctggtgatggtagcgccag
tgggtaggttcgaaggcagtgcataggagcgttgagtgacattatcgtagatcaccttgt
atcctgtcaggactgctcccacctttgcgtacagcacatcggacttcttgcacccaaact
tgcgagcaatggagtccttgtttgtctctttaccgaccgagcctttcggctgtgaaaatt
gcggattcataaagaatctcctgttgtttagtcatgttaaagccctctggagagggcttg
gtgttttatgcagtacggaataccgccggatcacggtaagaataccactcatcaatcgag
cgaccagtgatgctgccgccaaatatcgcagtgttgccatggcagtacttggccaccgaa
ccaactgccactgcgttggtggtgttgatgtggttttcgtagtagtacgctttgtctgca
ccgccaccggaaccaccaaagttggtcccagtaacaacgtttcgttccaaacgatactca
ccagcactgttggcgttgcccaatgcaaggttcccgatggtacagcggcgaattgtcgcc
acgctgttggcagggagcgccagcaagttgatgtagagtgggcttttgccttcctcaatc
gtcagcagagcagtaacccgataagtggtggaagcagccgctccaacgaacatgatgctg
ttgttaggccagcgcacgttgctgaagtggatccgacaagtagactgcaccgctgatggg
tcagacaccagcagcgggaatcgtgggtccatagtgaacacgttggttggcaagccggat
aacgtgacttcaaaatccttcaccacatattccagaggatactgtacagtctgagtgtac
gtggtctggaaccaagctgggttgatcactatctgagacgcagtccaagaagcattgaga
atctggatctcaacgttttggatagacaagcgcttaccacccaggtacacattggtgcgg
gtgaggtctgtggcaccgaagtcagcaccgttggcatacacaatcgccagaccctgaccg
ctggtagggatagccgcataacgaatcacaacaccagagatgtcgatatcgccttcccaa
ctttgaccataatccccacgggtggacacagggtggtcaagactgcggtcgccgcccatg
taggtgtagacgatgtctttgactttcaacaggccgccgcccgtcagagaaataccaccc
tgatatttgctgttgactatgataggtgtcagcgtgcaacggttgactgtgaagttccat
gccatagcatgacagccaatggtcgcgccggagctgtcttcaacaaccgtgttgcgcatg
aagttcccgtcaaccaacgcccaaccgctcggagcatggcagtgttggacataaattcgg
tttgttgcataacacaggattgcgtagttcgagctaactgcctcattgggcacagatacg
cctaagacagagcaatctgtcacatatgacaactgagtgtaagattcagcaaccaaacca
gtgctctggggatcgaagtaaccacccatcagacatgtgttgttgcgttcaatcgcaata
caggttcgcaggctgcgagatccagataatggagcagatagaacatacacaccaccacga
atcagacgcccagctcgcaatggacggatagtgaatttggctgtgtcgttgaatttgaac
agagcctctgtttctgggtgattacctgttgtcccaccgtccatcacatagaggtctgcc
gcttgtgtgtaggtgtcgaaagtgccgcgaaaataagcgcggtttgtgtccccttcacct
tctacaccaaccgtcgtgttgctgaacgctgctccagacaattgaacgtgactcagctgc
ccaatgttgctggtggcaaaactttgtcctgtaagaacaacagtgtctacatctttacag
cggaataccgcgccaccgccaccgcttacagtggtgtcgctgtcagggctaacgaaaatg
cgggcggatgattggtcaagatccgtatcgaattcaatacagctggacacgagaacatca
cccaccatggtagcctttgtcttcaggctggtcatcagagacatgaacaatttcagcgga
acagtattgtcaacagtgctggaaggtgcataccatgcgcggctgtcggagatgtcatac
ctgttgagcagacccaccgcgacccaagaagctgtaggcgcagacgcaggggcgacaata
acagggaatgaagtcccagtgttgacatagtacatcccatcagaatgtagcagtgcttca
ttctggttgacgatagccccagtggtgaacgtcactgatttcaacttcgtgaacagtgca
ggtttcacacgttgagcgaggtcttcagatccgttgaacgcagggaccaaagtgactgtg
gcttgggaaccactcacatcataagtgagcgtgtttccagacaactcgaccaccttggct
ccagacggtagatagccggatgggataccccacactttctgctggtcaacgtcatagata
tgggtcttggtgtctagagatgtagacaggttagtgctcatgactacctgggattcgcca
atattgtaggttctggcgatttcttgaattgtacggtcgaacagagggctgatattcggt
tgctttacagacatctcagccacaacccaaacatcagctgcaggggaacctgtgaggaag
ctcacagcgcctgttgtgctgctgtagctgtagttgatgtctggaacctggaacttcccg
tcaatgtacagggtctgtacgccgtatgctgcgaagtctgggatgaatgatgtttcagtg
ccgacggcctggaacttgtagattctgatcccgtctgcataatcttcaggagacagaatc
ttgtcaaacaggcagtacacaacgtcttcgggttccagtgtccgaccaagattgatcgtg
ttcccatcgatttcatagttgtctacagggacttggacaccaccgttgattgtaacaaag
cccgtaacgggatagaacgggagggagataaacgtctctccacccgttgcggtgtaagtg
tatggaatctggtgcggtgctgttacaaccgccccaaagatgctctcgacgtttctggtc
atttgaagataccccatagaggatttgccaatatggggtatttagtgagatcaaggagtc
ttataacactctcttcagagtgttataaattgccaccagatacccatgtaccaggagttc
ccgctactgcgcatctccaatctttcggctgtcccaccacaggggacttattaattgcga
ttgaaccaataggccaagtgagagtagtgggtgctgcattattcacataaacaactggct
tggcccaccttgtttagtgaagttagtgataacatctgggttcccttctttaccccaaca
gttaccagacgcccagtagttggcaattccatctccaaacatacgaagcgacacatcagt
agtgttgacactgacgttgttgaccaacaccattttctgggaagaccaagacacacaacg
atagaaaccatcaaatgtgcaaccctggattactggggatgaggctgcacctgcatcaat
ggtaatatcggtggtgcctgacccaccatgaacaaagtggcagtcgtcaccattgctggt
tgaattgcggattcatgtgaatctcctgttgttctcaagaagcccccgaaggggctttat
caattagaagttgcgagacatctcgaaccatatgccagctcggcgctgaaatgtcataat
agccaggccaccggaagccgtggcgttcacaccacctttgaggcgcatcacagtgctgtt
gtggatgaggacaaccccatcacccattcgtaggttgatgatatcacctgcttgtgcacc
agtgaagtcagtgatcgttcctgaagcaatatataggtttgggccaaacactgcagatgg
agtgccacccaataccgtcacttcacctttcggatcatcaagagcggtaatgtccctgat
cacgctgaaagcgccgcgcccacggctgagataatacttgctggcagtagccccacgagc
agcaatgttggtcagggaaccatcagtcatcagggttccggcgtcgtatgcataaacaac
atgtggacgagatgtgaccgagttaatgacttcgtcatggatgttgacgttgtacatcgc
tttgctattggtggcggccaggtagatagcgcaagatcccgccccatatgcgttaccgcc
aatattgatgttgcctgtgtcaccagcgataggggtggtgttcgggttacgagaactgct
gtagatcgccagaggataatctgcagtcagcacccaatccgattccacggcgatgctcgc
cagggaaccagcaaacaagccgttagcattgacagacacgttggtgacgccagcacccat
gtaaacgctgtatttccagtcgccgaggattgtgttcccgctgacggtacattggtcaac
gcccttgtagagctggattgctgcatcatctgatggggatacagaagcagtcgaagtctg
gatatggttaccagagatgttgatccaacgacaaccccaagcaacgttgacacctgaact
accgccgtcaatcagaaggttgccgacgatatttactcgctgacagttcggactgaggtt
gatatttcggtgagtgttccccatgatgtggttcttcgtgatcagtgttcggaacagacc
cagaccctggacaccatgggtgccaccagaaatgaagtttccttcaataatagtgtctcg
cagcgtgatcgtagacgggaacaacggaaccccagcattggtgtctaggccaccatacag
ggatgtgatttgcccgatcataccgataccgcaaatcgcatagttgcctgtgccaccaaa
tgggtcagtgggcatctcaataatgttgtcgctgattttgttgttgatgttcatggaagt
cgtgctagtcgtgccgatacggataccgtaagcctcgccagtaccgtccaaaccataaac
gtagttcttctcgatagtcgcacggatgacaccggaaacgatgatgccctttctggtgtt
gttgttaccattaaggatacagtttctgatttgtaaatcggtgtgcccagtatcgacgaa
ggagtagagcagtgtgtctgtgttggcaacgatacacttcagcttcaggccatcgataac
tttgacaccaaccgccaccagaatacggcttacaccatagaccttttctgtgccacggac
gataactcctggatgactcgcagcataatcaacagcaccctgaacagccagagtgaaatc
tgtgttttcatcgacgtactcgccagccgtaaccagatgagagaattgctctggcgtgac
atagtattgcatttcggccaaagtgccctgaggcgtcacaacgacagcgctcgcagccac
cagacctgtatttccggccagcaactcgcttttatacgcttcgagagcatctttgctgcc
aggggctggtaacagtggcaccacgacgttgccaggagcgtaggtcaggttgcttccgat
cacagagacaatagaagcccctgtcggaatacccgaaggcaggctccacatcttttgtgc
gttcacgtcgtatatgactgtcttaccatccaatttggtgatggtatcagatgtcagaat
cacctgagacacaggaacgttggcggaacgcgccacttcattcggagtgcggtcaatctg
gttgtacagagtcggatcgccattgacgacgacgacgacttcatcaccagcttcgagttc
gtcggccagcgtgatgatcttcgtaacagagtcataattgaagcccagacctttctgctg
gcgagatccactgatgtagatctcggacacgtcttcagcatccacgtctaattcaatttc
agtctcaccaccaactgcagaaccgctgttgtaaatccatgtgatgactgtgccgccgcc
agaaccgccgccacccacgcccaattgaataggcacatactgaatgacctgcagctcaga
gcctgatgggattgatggactgaagtcgacattgaaaccattgagggagtactttgattc
cagcaggcgtttgccgtccacatagacgtccacaatcgacggctgtgttgtcagtgtcac
ctgtgcagtgtctgccgaaacagtttctgtgaagattgtgcggctatacacacgccccag
accaaggccaacaccagcagtaacaatccagccgcgagcatcacctgaccaagtaaacgt
cgccgaaacgctgtctgtggacaatgtcataggctctgtggagccgtacattggatgacc
gtttggatcgatggtcagagggtagatggagaatttgccatacaagtcgcagacagtaat
agaatcaccaacacgcgtaggcgttgggaacaccactgtagagacgtctgtgctgttatc
aaccagatagcctcggcctttgtccaagactgccgtagaggcatgtggaaggacttccca
gcggataccgccgccacccagaggcaaccacccaccgttctcgtaatacccctcaaattc
atccgcttcggaattgaatcggacggcagaagggaggccagcaacagtattgctctctgg
caaagtcatgaccgcgtctggtccgtgttcgatagttcctgtgttggtaaatccagccag
cgtagattgctccgaagtttcaagtccgagagggaaaacaggctgtgttggtttgttagc
catttcaaatacccctaaatgtgttcatgtcatctaggggtatttagttttcactttaga
aagaagcgaccaggctgtagtctactgaacaagctgtggaggagtttgcattggtgatcg
tcaggcgaagtttcgaagacaccacagaacctgcgaacgtcactgtaccggaagtcgact
tctgaatcaacaactcggtcttgatcgttccgtcgcgggtgatcgtcacgcgatacgtgt
ccacgacgttgcctgtgccccattgtgcgctgatcaacacctggcaaaggttcaccaagt
cgaagtcaggcaatgccgagttccccgaagcagaaatggtgatactgcttgggttggtct
tcccgatctttacacgggcggcaatatccgcatccaggctcgtcatcttggcgttgtagg
tcgttgtgttgaccttgcctgccagtgtggtattgatcgtgctgatgtcaccctgaatgc
tactgatagaactgtccaacgccgtcatcttcgtgttgtatgtgctgacgttcactttgt
tgttcgtcagatccaagatactggcgtccaggcttgccatcttggtattgtaggtcgatg
tgttgaccttcgccgccagtgtggtgtttacagtgttgaactgcgcctggatgtccagca
tgtcggcgtcataatccgccaccttcagatatgcgttaaaccgtgcatcattgaagacag
aggaaacaaacaacgcggtgtcgtatctgattgtgtcagttccgctcaacatgagcatga
cagttggaaccgaagtaccagcataaggtgccaaattggtcgcatcaaaggacatcttgt
tgtaaccgttgggcaacaattcaatctttagaccagagtttaccccagccgtgtcctcgc
tcaccccatgtttgcggagcatggagagattcacaccatctgttgccaccgttggttcat
caaagattgtcaatttcgtaccagtcggcacagtcaatccaccgttggccgtcatcagcg
ctgcaaatgttttagccccgttgatggtttgcgccccaccatcagtacggatgaccttgt
tgttcagcgtgtcgtagatgtcatccacagaacgcttcagctcatacgtcagatgagcag
acggagggaacaacgggtcatcaacggcgaaatcgttgataacatcgttcttgcttactt
tgccgtcaacagaaccaagaattgcatcaatctgctgacctgtatattgactcaggaaat
cggccatttttaactcctcgaactttccaggaatacggtaaacccagcaggatggaaatg
ctgacggaagacgcgctcaaacacgccctcaaaatcagatacgtcgccagggactcttat
cacgtaagtgaattcatcatagtaatagtcatcgcgcattccagttgcgccatcacattc
aaagttatcatccaggccgccgatctcttcctttggatagtatacagacacaggacatcc
aaagtaaatccagaagaacagttcgatagctttctttgtgccacgaatacgatatatgtg
cttgagcaatttcaaccagcgcacatggtccagagttcggcgtcggatccccgccacaaa
cacagagaacgtgtcgccgtctgaagtcaccaaagagtctgatccattaggcacgaagtg
gccaaactcaaggaagttcttatccaccgttctttggaaaccgaaatcatcataccagtc
gtcgatgcgttcattcttgtcttccatggacaacaaaggccgaccatcaacatccaagag
atcctcagcatccagcgccatcatctcttcaaacgtgcgcgacaggaacttgtcttccag
gaagtctttggcctcagtgccaggagtcttccgcttcttgatgtcgatcagctgtacgag
aggtgaatcttcggtattcggattcacccaagcctctgggtctgcaaggtaagacaagat
ctcttcttcagtgaacccctgttggcgatacagccaattgaagaacgtgtccatgaactc
aatgaacgcagggaattcgttctggtagaacaacggggtttcatacttcaccccattgtg
tccgttattaagatctttggacataacgcacctccggcaggacagttactgcgccaatgc
gcaatacctggttctgcaccgcctgcaggttctgattcagaccatcaggtgacaccacga
tagtcacaccctcggcattgtagtttgagacagtgatctgttgtaattccaccacgccat
tcacataatccacagtaccaaccgcctgcaccagatactctttcgtcgtatctgttgtgc
tgaccttgtacatattcaacacaccactgacgtctcgtatgtagtatgtgaaatccacct
cagccggaagcggcttgaaaccactgatgcgcacagaaccagcggcgatagacctgtcaa
agtcaaacgtgaaactgtctagaaccccatagtccggcttgaaatggcgcttgtacttca
cggatgcgatgttggacgcaatagaacggtccatctttgtgatggcttcttgcagctgct
ctttatcgaacaactcttcgaacccttcaaggttagatgcaccccaattgacaacaccgc
ttgaaacaacgaccttgagttgttcttcattgaacgcagtggatgtcggatcccagaaca
cggttgtggtcacatcgatgtaagtgatgtcagcatcgacaatctttggcgtgatggtcc
caacgttatacttgtctaacgtcgccacgatatctgccttctcagcgtccgaaagcgtct
cgccagtagtagggatgacagcaatgtacacgtatccggagtcgggaggagagagcgtat
ctccgccatatgccttagcacgtgacacattagagaacagacgctctgtcagtacagcat
aatccatctcagcaacagccgcgccctcagcctggtacgccagtggtgcaaggcgcttcg
tgtcttcaatgctttctggggcggcaccgcctgatgagcgctctgacaccagttcaacgt
ccacgaggttgaagccaccgatagatgaagcagaagacaaagaggtgatgtcgttgccat
cttcaccagatgtctctagatactgcagatagacgacgtttccgtcttcgacgcgtttgc
atatgtacccatcaccgaattcaaaggtgtacatcccatccagaccaagttccacaaagt
agagctgggcgtattggctcaggtcgaacggactgacataacgggaatatgtgctagtct
catctgctgtgtcagaggccgctacctgtaccaccatatggttgatgtcaacagttgaag
acgggatcacataggaagagatcgcgctaccctcaacatcatatgatttgtacagccagt
tgccctgaacgagcttcaggttttcaaatttgtaggaaccatcaaccagcgtcgcactaa
caggagtgtctacagtgaagttgtaggacttgccgtccttcgctccaatgaacatcgccc
gacgatctatcacgatggtatcgggggctgtgctggcgtcgtatggagtgactgtcacgt
tggcgtacaggaatgatgccttgtagttgtcaggggtatacgaaaggaaccccgccgcga
ggccgacgttggatcgctgttgtgccgaatgaaggtggctctcaccattcagcatgtttt
gcatgtacccgacggcgttggcatccgaggccaagatacgaatgatagcactgaggccgg
aaccttcgaagttgtaatctttgaaggtcgggtctgctttcattcgcttcttgagaagga
actcgaaagtcctgacgtcgagtgagggaactgtttgtgtagccatgttaatctccatca
cctgagcttgaatatggtgttgaagatatttagccggagcggattgaaatggcttcctcg
cgctcgcgatatatcgattatattaacctactcgcttcgctcgtaacaccgccttgacag
gcagtcccattccgcagccatggaggctgcttttcgttgttcgttaacactcacaactca
aagggcacaacaatacgatacagtttgttgggggtgtagaaaagtagtttttacctatca
attaagcacgctggatattattttcaataatagtgaaatatgctatgttagcatttattt
gatagtgggaaatatattatgaacaacacattactaatcaagaacgtgaaatctcttctg
ttaactgagagattacccaactttagtggttcttctcaatctttgttcgatcacgggttt
cttgttaaggaatatgaatacgatgacgaacaagtacgttttgaatgggctgcgttttac
catcccattttaaatataagcgttaaactcatccccaataaattttttgggtgcagattt
tccgatatagaagatcctgacaaactactaagcgagcagcctcatgcacattaacactgc
tgtcaccaaacacatcattcctttattagaaaaatatgaagggaagaaattaaacgatat
tccgttccaacagatagcggaagaaattaaacggctgacaaagaaagaagccaatttcca
ccgtgttctttcatctggggttgaactcgcgaaatcggatcttcgtaatgcttccacgtt
ctctttcaacattgtcgcaacttcgaatttggtgtccgagttaactcgatcatcacaagt
ccgtcgtgatcgtttccgccatttatgtgtaccaaacaataatgaggtaacgcgtgttgg
tatcaaactggaagcaatacgctctgaagtatgcttcacagtgaattatattctggagcc
ggaaacccaacatgtttatttcgcggccgtcattggtttctacggcacctcaatcaatgg
ctgggccgaccgggttgaattaaaagagacgctgaacaaacatagcaccccttccaccca
ttatatgtcacgcgaagccgcgctcgaatatgtgtatctactcgagcgcgatgtgaagtt
aaaagtgtttaaataacgcttttgtcaataaagaatcgtagtaaatttgtatgcacgggg
ggggttatcctagtctcgtaaggtgatgctcctaacattcaacaactatcttaactaaga
ggacacaaatatgaaaactaagaaattggtactcaaacaaaaaactggtatgactgcttt
tccagtaattaagcacatgcagaccactaacgtttgcccaacttgcgggcggagagacaa
cgacggtggccctatgtgtatgaagactttttgtgatgggggtaattgatcaaacaacac
agaaatagagatttgggagaaatcccattgtggaggttatgaattaacttgattcattat
ctcactatttcttgccggaaataagtatgatcaacgaggagagggcacggtctgtaccct
ctccaaaatttaaagttttgtcaataaatggtaacaaagtatagttaacccactgaacga
aagctgttagggtacttgacaaacacttgagattgaagttgtatatgatatataccagtt
caattttgtaacgctctccaccccaacaacggtttccgtgggcagggtgtgttatccgaa
ggcatagagagtcaatgccgaggccgtccgatggcgcgtaaacggggttaacctgatccc
tcgataaaccacggataaaacagtgtcgttacctcggcgttaagaggagcctgggtgaag
tgttactctacgttggcggggctatcaaccccaatcttgcctccgagtgataccaaccaa
gcctagtttggtccgagcgttagaggacaagtaactgagaataaccagttgcgagttgca
gcttcggttgcaactttgatggacttggaaacaggtttatgaaagttgtatccaacccga
tcttgcaagcccgtatccctgtatggtcaagacttgcaagtggaaagccctggaaaaata
aacgcctgttgtgaggctatagtgcgagccaatgaccaacagaagcgcgttgccgtgagg
cgcacaaagaggcctgcatgaactgatcatgcacaaacgggatagagggttgacagtcct
tggttggatgcacaatagattatggggcgatagtttaagggatagccgtccggacggtaa
ttccccagagagaacagctggaggccaatccagcaggtgaggtgaaaagcctcagacccc
gccaattcagttcccgttgtatggcagtatctctgaagctctttcacccgtgcagattga
ggctgtaaggttaaatgaagagataggcttggatacaggcgaacgtgaaggtaggcaatt
gagtaccagactgcacggactggggaaggttgttgagaataacggaagttgggggttcga
ctccctcagggaacaccaaatattgttggactgccagcaagctctggtctacggcaggcg
agatgggatcgcgggattgaaataccgcctcgggagcacctaaataaaccagttgttcaa
taaacaattggtgagtatgatgaaatcattcagtgattatctcaatgaatgtaacgacga
gccgatggttgagttcgtcgaaaagcgcggtgacaagtgggttgttcttgaccacactaa
gacgaaggttcttggtacacatgacaccaaagctggcgctgattcccaattaaaggcgat
cgaagcgaataagtacgaataaagatggtgtagttcagttggttagaacgtgcgactcat
aatcgctttgtcactggttcaagtcctgccgccatcgccagaattatgtcgggtcttaca
ggatgaaatagagatcctgttttgatgtacaaggaagcatattattcaaagtgaacatat
gatagctttgaagaaatgcaaactaaagattagggtttgaatccctcgcccgacggcaaa
taatgggtgtgaaacgaaagcaagtaagcacgaagtaagccagcgacagtcctgtgtgac
agctccagagccgaacggaatctgaacccgacgaaagtaacacccaccagtttcagagtg
taagagctgcagtaggtgcacccctgcggattgctacaccgtacactctgattcaaatct
actgtcacgtggattggctgaggaaggatggccgatgtcctcgagcgtgacccagcacgt
ggcggtagaccaaacacggtaagcgttgcagccagctgtgtataggccagaaggcactgg
tcgccttaacaggcagatgaaatgctcaatcgggtgtgaagcccgtccttattacgctcg
gtcaagcagtctgtttgtagacggtcggtaaaggttttgcaagacctaaactggctatca
aacggatgaggcgcgactctctgggttgatcaccagagtactgaggttcaactcccactc
acccagcccagatggaatgggtccatcatcgcaaatcagtgttagggtagtaccagtgca
aagtgtgtagtcattcaacccatcctcaacgatgtggtaagccggatatggaaatccggc
tttcttttgtccggtataaatagatctgaacttgtacaggaggtgtatcatggcaacagc
caagtttactctgagtacaggtacatggacacaagtctcagatggcacatcattgaaaac
aatacaagtgactcagggttctgtgtatttgtgcgacagcccaaccacgccgagtgcttc
ctctccggcccatacactctatcaaggcaatatcgttgtactcaccccaccaacagtcgg
atgggttaagagtgcgtcttctgcttcctctatcatcgtgtcctaggaggagtcatggcc
attctaccttctccttacctgggtaatatgctccagacacaccgcatcaaagttgaagtg
aggttctctggactcacggcggctttgcctgctggagcgactggtgttgatctcttaacg
ttgttggatggcaaaacaccacatcctgcttccgtgactgggttagcccctttcttcaaa
ttgtcggatcacaagttccatgcatttccggtcgattccatcttgcctgtcaaggtgaac
atcatcgggacatggtctgggtcgacatccaaccgaacaatgttgctggactttgtcggc
tccactggcaaccagttgtcaaagagccgcgattccagtttaccgcctccggacgttctc
tctttcatcacgttcttcagtgttgacaaggcagggaacctcgtgaccaacggggcacag
atgaagttgaactcttatggtggtgatttcactatcaacgagatcattttgatcgctgag
caggttgtccctctctacatgaacaccatctaatttgttcaatgattcaaaggggtttaa
aatttaaccgttaaacccctatcattgatttgaggatacaccaatgcgtaatgtttctat
ctgggtcaacgaagccgaatggcatgaactgacaactcccatctgtattcgtctgttcga
gtacaaaggcaacaagcgaactctgaatgagtttttgtcgccgaattatatccatcgtgg
ttcccagctggctccgcgtgatctgaaccagcctggtgaatgcacatcctttgacctcga
cgtgaagggtcaggttgtgctcatgggttactctggtatcaccgctgccgaagaaggcaa
tggtcagccgttcatgatcttccattcatttgaacgtgccgtgcactggctggttaagaa
cggatacgatttccacggtgatgagagcgcaacgcgccgctgtcgtaaagtcgtcgccgt
ggatctggacgccgcgaatcagaagtatcaggccatggcacgtgagtatgaaaggtctct
ggtcaaacctgtcagtgtgcaagggaatgtagttgttcatgatcagggcgctccagtcaa
gcctgccagttctatcccggtgcctgagtctaaaaagcccgtcgagcacaaatcgttctt
ccgccgcctgctggatttcctgaccaagtaagccgagattctccttttctatactcctgt
ggatacgctatgataagccaatgtctacaggagaaatagaatgaacaagtcaatcttcga
tacactttccctcagccgcgatctggttcattgggaagactatctctacaagcacacccc
gtgcgaactcgttgccaaccccgaaaccaaccagcaggtctggttcaagcgtgaagacta
tttcgcgccgctgtccaattatgcaaatggtcagcagggcattaatggcagcaaactccg
tcaggccatctggttgatggttgagcatctcaaggccggaggctcccctgacatcatcca
tggaactgttgttggtagtccgcagtcccctatggcgacggcagtctctcggcacttcgg
tggcaagacaaccactgtgctcggcgcgaccaagcctaacacctgcatgaaccacggcat
ggtggagatgagtgcatggtttggtagtgagttcaacttcgttggctcgggctacaatag
caccatccagccgcgctgtaagaagctcattgagcagaccaaccggaaggcatactatct
ggagtatgggataaccctggatcatacagcgcattcccctgaacgaatcgcaggattcca
tatgctaggcggtgaacaggttgccaacatcccggaccatatcaccgacctgatcatccc
ggctggttcatgtaactcatgcacgagcatcctgaccggattggcaatgcatccgaagcc
taatctgaagcgtgtctatctgattggcatcggtccgaaccgcctggactttattgagag
ccgcctgcgcatcattggcaagcaagccaatctgcctcacattgtcgacttcactcgtcg
ctatcacgacaacccagactatgtgcacggcaagaaggagcttcagcatgcctctaagag
cgtttcgctggctggcctcctaagtggtatcaggcagaaggatgagccagagataacgct
tcctcgctttgaggtacaccattgggatcttcacaccactaattgggttcgttacaatga
cctgatggattatcagtggggtgatattgagctgcatccgcgctatgaaggcaaggtcat
gacctggatccaacaacacaagccagagctgctcaacgagaacactctgttctggattgt
aggcagcaaaccgtacatcgagccaatgaaggcagcatgccctgaactggctatccctga
agcagtacccgtaaacggcttcaccccttcctgatctctcctaaataccccatacaatcc
gtgtggggtatctatgaaaaccttcctgcaatacctacaagaatcagaacatcctgtgtt
cggcaaccttttgctgtatcatgggtctaattgtgaattcgatgagttcgacttcaagcg
cttcggtcagacagactgcggtacgctcggtcctggcttctatctgactgggttagaaga
agaggcacagcgttatgcagacaacgctgtccgatatcgacaggaaggggaaccccacgt
gatgagtttccgtgttcgcctcaacaaccctattgttctggattccaacaatgcctcggc
ctgggaagaccggatgagggaacttggcatagaaccaggaaaggttcacgacaatgcaaa
agagttgatggctcagggctatgactccgtcatcattattgatccagcggctctgcctat
ggtgagggaagttgtcgtgtacaaaccaggcctcgccaagcgggaagcctaaatacccca
tatggctaacccactgaggaacccaacatgccaacctccaaattatttgaatcagaacac
accaatgacatccctgtatggactggtgttcaagatggtatcacgattgagctatttgat
cgtgaagagacgggtgcggaagagatctatgcaggcgttgaaggtacggacgtcgttcgt
gctgcagtagccctggcaaccttcctggaagatgcgccgattgatggcgtccccttcgag
gcgcacgtagatcccgaggatccaacgtctgttgtcatcacggtgaatggagtgccatac
acttcatacagcatcgagacggacgaagagggcagtggagcgctgtatattgccactgac
ctgcagctggaagatgacgagatggattatctgattcagaatggggtgctgccgccgttc
actgatgaagatctggacactgaactggccgccgtcggggacgatgacgacttctgggaa
gaataagaaaaggggcgttaagcccctttcttcatttcacttctccttcgttaccatgtt
cagcaaaggaaaatgccagttcgtggggaagccatttgacagcgataccttcctctagca
tggaatcattaacatactgagcgaacatccggcggaacctttcgttactagcctctgaag
gagtgattttggcctcagagagaatttgcaccagattacccacgactcgattcccgaggt
catagcggatttctgtaatatcgtccacccggttcacatgtaccatcaggtgcgctcgca
acagcttcaccatgattattccggcacggacgtgtggttcgaatttcttaaactcacgac
gggcttccagcgcttcgcgcatcatgtctgccaaattcttattcatgttacttcaccttg
cgagttggatattggttaaagagtttgcccagcttggacacattgatgatcgtctgagtc
ttccagcgctgggttccttccggagtggtcacggtcaggattgaatatccccaaacatgg
gaaccgtcgagttcagccgcgctgtggctgccaatcttgtcttccagtttacagatgaaa
gactcgtattggtgggcagcgttgcggcgggctttcttgatgaacaggcgctgacgctct
ggatcagctttgacgatatccggtgcgcctggaatataagaaggattcactgcctgcgtc
aacgaacggtagagggtgtgttttgacttcaggcggttgtaatcgggatcaccgaactta
acaccagtagaggaaggccaaggagcgcacttctcaacgtcccagccgttggcagccagg
tcatccatcacgttcttgacagtcaggcgagtcttatgatcgcccagctgtgtctgttca
taaatccttccgcgcactatcgtcgccccgccttgggtgacgagcaatctcttgtttacc
actttcattccctaacaccaaaagaaaggggagtttcctccccttgaacttatttcttca
gatcaggccacgcaccagaggtcgcagtagacccagctgggggagtagactcaagatcgg
gagcacccgactgagtaacaacagtgggatccttctgtacgattttgaccccaaactgct
tgagagcatccacagcttgggcttttcgcccgttgcttttgtagtggttgtagcctttga
taccgaatgatgcactaattgctgtcaataatgaataggtataccattcaggtgcggtat
cgagcgcctggaggccaccgattactgctttgatgaaatcccctttatgatactcaccag
ggaacagaattagttccacaaccggagcagtcatgacgaggatagcgggtacagccagca
cgatagtccagaactcatctttccacgaaccaccgacttcagtgatcttagagagttccc
aatcagaggaggacttgatggcctccagcttgacatcgtgtttggcctgaacaacttccc
gcttatattggatcaaatcagtcccgaggttccagagttgcttgagcgcccctgggatca
tacctacgaaggggattgccataataaactccttggtcaatgaatggctctatggttaaa
tatgcccacgtgctaacggcacggataacctggagaattacatgaccgttttctatacga
acgttgcccgaaggggcaatgacctgttgattcgaatcgcggatgacatgggcaatcgtc
gtctgctgaaaaagaaattcgaacccactctctatttacccacggctgactattcaaatg
ttgacaaagtcggtctgctcaatgaacccctcgtcgccaagaagttcgccgacatgcgta
cagccgatggctaccttgaagaatataaagaagtccagggttcagcgatttatgggcaaa
cagattatgcataccagttcattgcccacagcttcccaggaaagattgaacccgattaca
acaacatccatatcgccaacctcgatatagaagtgttctctgctggatggaaagacggag
agatgaccaaaggtccattccctcacccaaccattgagcagcagacgttcaaaggcagtg
aggcgcgcatccgccgcttccataagcaagtcctggccaaccatgacttcgtccgtgagc
acttccctggttccttcatcagcaacaacgtcaccgatcagttccctgtcattgacagca
acggcaagatcacccaagacatgaatgcggctttccccatcaccctgattcagcttcagg
atatggcgaccaacaagttcatggtatggggtatgccgtgttccaaagatcgtaataagt
tcgcctacgacaccgaagacaaagagatcggcggtcttgaggttgtctatcaggagttca
ctaccgagcaagacctgcttagagcattcctgaacttctggtcggagcgtcagttcgacg
gatggacgggctggaacattgagacgttcgatagcccttatcttgttgagcgtatgaacc
aagtgctgggtgagagcgaaacatcgcgcctcagtccttggggtatcatcaagaagcgta
tcattcgcgataagaagggcgacatcacgacgtaccagttcgtgggttgccctatgctcg
actatatgcagatctacaagaagcacacgtacaccacccgtgagcgttactctcttgact
ggattgcctatgttgagctgggtgagaagaagatggactacagtgagagcaagtcgctct
ttgatctgtacttcaatgactatgccaagcacacccgatatggtatcaaggacgtcaagc
tggtatggcgtcttgagcaaaagctgcgattactccagctgatgttcgtcctggcctacc
gcaccaagtccaactatgaggacggccttggcactgtggctccgtggctggcaatgtgct
actatcgcctctatgagaaggggatcgtgcctaagatccagcgcgtgtacgatggtccga
ccgactttgagggcgcatacgtcatggaggtgacaccaggaatctacttctgggtcttct
ctgaggacttgaactcccttaaattagcagcataggggctttggttggtgacaaccatcg
aataactctcttaattgctgggaagtctctttggagataatcagcagccaaggtcaacta
cgaagacctaaatactctttaaccacggtgaaggagtatggtcatgaaagaaatgaagag
tttgttctatcaaaggggtttagttgttttagacgacaagatagaaggatatttgaagtt
ttgccaggaacacggttacgatggtgatgaatatagtgaacgccatcatatactgcctca
ggcgcattatcctgagttctctaaagaagaatggaatattgtaaacttgttatacaaaga
tcatgtggaagctcatcgcttgttacatgaagcattaccagaagacaaatcagcgttctt
tgcgtacttcatgatgaagtcacataatggtgaattgagtgaagagttaaggcgtaaaaa
cgtagaaatgttgtcaggggaaagtaacccagccaagcgcgatgatgttaggttaaaaat
atcaaaggcaaaaactggggtaaagcgggatgacatgttagggaagaaatatttcggtgc
aagtgaagaaatcatcgagaatgttaaggaaagatccagtcgcgcaaacaaaggcacagt
gcctgtcagactcccggacggtagtgttatcaaagtttcaacacaagacccaagatattt
gagtggtgagttgaaatgtataataggtctaaagaaaggtcaggttggcccgaatgccga
cccaaaggctaaacagaaatttaaagattctttagagaaaagaaaggaaatgtttgctag
catgagcggtgaagagataacggctcattgcctagcccaacaggatttaggaaagaaaac
tgttgagtggggcaagctggcgagaaacttcaatagactctttggttatgcggggttaga
ctcgcgtgattttcttgaagtggtaggtgacaaggttcaacgactatcgaaagcaagacc
gacgactaagcgtctgatctgaagcgagtagagtaggggcaagcgcctcgaaatggagag
aatctctgggcagtcctagagattgtgatatagtctggcctgtatggtgacatacagcag
tgttcgttaaactggatggcgaacacgggggatgaattagcgagcttccctgaacacaag
cgatatccacatatcatccagcaatacaacctcggtcctgagaccatcgttggcgataaa
catcagcgccgtgagatcattgaagccatgtgcgaagaactggctgcgaagatgaacgac
atgagtaccccgatgcacaaacgtcgattgatgaaagcccttcacgataagctgatgcgt
gcgattgacgagcgcctgcaggttgttgatgaactggttgctctgggtgagttccacttt
gagaccctgcgtcgctacaacgtgtcattcacaccgaacgtgcagttcttcagcaacgag
aagatgtctttcctgtctgaaatcatgcgcggtatttacagcgaccgtaaatgtgaaaaa
cgtgtcatgttgaaccatgaacagctcctcacttgggcgaaagaggagaaacaacatcgc
tctagcaagggataaatccccagccgagttcttcccaggactttccgatataatgtgaat
gttcgttcatgttcaggtcttgggatcggttgattgtgttgggatgagatatgattttgt
tgttctcatcccaacaccgtttgataacagtttgccaaagtatgccgtgaactccggcgg
cttcttttgcggacacgaagatacccaacggtgtcttgtagtgtcccttgaacattgcgt
tgttgatgcctctgttgttttgggcaatgatacgaccggaaggggtaagagacccgtctt
tgaggcggggatcgtcaacccgaactctgtgtttgtttccatctttgtcatacgcaagag
tggaacctttagaccatgaagtgaggtcaggattggattcgaattcttccttagtcacgt
agtatgatttattcggattcgatttgtggaatactctcactttccctttaaatcgggtag
agtttgttttagacgggtggtgttcttctgaccagtgttcggggaatttgcccttcatca
gtgaggatctttttatcttgagtgtctcgtatgctttggaattgaagtgattgcgggaaa
cgcgagttgttccgtggaacatgatattgaacgcctgaagtatcttcaggttgtcggggt
ataatctagacaacatccaatgggctatgaagtgttggcgagcggttagagaacaaatgt
tgtacggtttgtcttcccctcccatacacagtgggtctatgtgatggcgctctagataag
ctgaagaaccactgttggatttgtcacaagcgacaacaaagttaatatatctttcaaaat
tcatgttggtgtcctctacggtgctaacgttaatatataggtgaattggtatgagcccag
aagaatacaaaaattggttaacgactctgacggacgaagagttggaaacagagatcctta
accaggatgagagaaccgccacccaagatacgatgcagcaggggcttaaaatcctcatga
atgctggctacggcgctctgagcaacgtctggttcaaagagtacttcaacctcaacatcg
ccgaagccatcacaacgtccggccagctgatcaacaagtggaacaagcgttacaccgatg
attatctgaacaaactgtgtgggacgacagggcaggacttcgtcattgcgggtgacactg
actccaactacatctgcattgagcgccttgtcaagcaactgtggccggatgagactgacc
accataagatggttgataacatcgatcaatggattaaggacaactatcagcctaagacca
atgagtgggcacagcttctgtgcaacaccatgaatgggttcgagcagcgcatggtgtggg
agcgtgaagtaattgcatcatccgccgtctggcgagccaagaagatgtatgcgatggccg
tgtatgacagcgagggcatcaagtatgagaagccgaagattaaattcaaaggtctggaag
cccgtaagtccaccacacctgaatggtgccgtgagcgtcttgtcaagtgctatgagcgca
tcctgctcggcaccgaagaggaagtacagacgctcatcagcgggtacaaagaggagtaca
tgaagctgtctgtggatgatatcgccaaggcgtccggtgtgtctgacatagagaagtgtg
tggcctccgacggttcgttcatctctggcgctcactatgctgccaaggcatgtgtgggat
acaaccgccttgtagagaagaacgaagatctgggtctaccgatgattgagtctggcgata
aagtgcagatggtattgctgaaacagggcaacccgtttggccagaactactttgcatatc
ctgagttcttccctgaggaactgggtatgggtaaatgggtggactatcacacagcctttg
agaagtccttcatcgacccgattcagtctatcctcgacgtggtcggctggtcacacaagc
gccgtgtgaaccttcttgccatgatgcaaaagaagaaaggttgattcaataacccaaagg
gggatataattccccctgtaaaccctttgacaaacaggtgattgaaatgaaactcaataa
gattcttctggtgtgtgctctggctttctctaccaccgcatgctccaccctactggacgt
tgcgtctactgttgaccttgacgcgccatcgttcaccaatgatcaggctgtgtccaagat
ggaagacaccatcaaggctcatgccgcgctggagaacagtactcctggacctctgcagac
ggtctgcaactatgacgattccatccaggaagacgaaacctaccactgcaccacctatgt
gaagcaggcttccgtcgttctgtatgcggattgtaccgagacgcaatgtgttgctacagg
ctacgacaaagttgaggaagacaaatgaacaatttgatctgcctttatgatatgaaatca
aaggtcggcggcctgtatcgtgtcctggtagatgttgacctgactctggttgatagcctg
tctccttgggtgcagtggttcaacacagagaacatcgctgctgccgcacttgcaactggt
gaccaaaagtccttccagttccagccgatcaccaaagagtgctatatggctcatgctggt
gacctggctattctgatgcgtgaacgtgcgcatccggcgtggctgtaccgtgaagtccaa
ttggggctgcacaaacaacgtgggccgagtggtaacgatcctatggactggtggcgtcgt
cctgacctgtatgccaagatgaacccgctccccggcgcttacgagttcctggtgaatctg
aagaagattctgctcgaagactttgacgatgttgaatttgtggctgtgtcgaagtgcgag
cctgaacacgagcgcagcaagcgccagttcgtctatgacaagttccccggcatcttcaac
gggtttgtcagcactgacgagaagcatctgctggctggcgatgtcctgattgatgacaat
ccgaagtatgtcgagccgtgtggtctgaacaacatcttcgtcatctttgttcctcagggc
aattatgaaaaactggatctttcgaactcggaagatatgctttatattaaaccagtagaa
ggccaaaaccacttcgacttcctgaaccgcaatattgtcgaagtggtgaaccgcctgatt
ggccattatcaatacgtccgataggaggagatcgtgcaagaacaatctaagtttggggaa
accccagacaaacgttccggtgatagcgatatggacggcgcgatcatccatgtcaacaac
ttcattcgtcagcaggagactccgactcctatcggcgcggccaaggctctccatgaagta
ctggtagagatcggtcaacgctctgaagcggatgaaatcttctataacttcgacggccag
tataaagtgaagtttgaagagaatggccgcccacaggttgctgtattctgggcaccatgg
atgggcagcgtgagctggcgtattgaggatgacgagtgaacaaataccattacacgtata
agataattcatatcccgaccggtagattctacgtcgggatacgctcctgttcatgtattc
cagaacaggattcttatatgggttctggtgtgatcatcaaaaggttgttggaatcccttc
ccgcttctgaattttcaaagacggtaatagaaaagtttgaaaccaggttggaagcatccg
acctggagtctattattgttacggatgagttgctgtcggacccgttatgcctgaacctga
aattgggtggagacaattctatcataccaaaccaattcaaggcagcgttggccaggactg
gcaagaaatacaaatctggtataaatccttgggatgacccagaattccgggagcgtgtat
caaaatcaataaaggagaacagggataattcttcctatccattcatggtttcaaatggtt
attggtggatttggaaggacgcccgtaggatctataatagatgggtgaacaacggtggta
ctgtgaatcctaccggtatgccaaaacgagggtgtggttacaaatctatcggattgtggt
attctaaactactggacacagagtatcgtattctaaagggtgacgagagcgtctttcgta
atatggtcgccatgtttaaagatggttggattcctaaagaggacaaacgttttatgacta
tgataaattctagtgtgacgccgggtattgtcgtcatccgtgggacaagtggaacgggaa
aggggactcgcgtcgttcaattccttgagtggttaagaaccaaatatgagccagaactta
tagaatacgaattcgacaagaagatgatccaggtcgggttttggttcaaggaaatcaatc
tggtattcattgggaagtatacagtgtccaacaaatcagatctggcttcctggacttcca
tggacttcatccactccaccctcaagacttctgagatggccaattcattggtgaagtatc
tcaaattaaagttcaaagatgcaactatcatcttggaaggggaacctatgttgcagagcc
atcggtggcgtcctgagttcgtccaccaggacttgggattcaacaacatggcattcatat
ccttcatctatcaggcacgggaagattacgacaagcgtatcatcggtcgttctggtaagg
cagcgaaggacactggctgggggcgaaacgatcaatacacaaaggatcatgtcaagatca
tgagtgagtacgcttccattggatacgaacttgaaccagactcccagaacgaattgttta
tctcaccagcggcaaacaacaatggtgtgaaggcagttgggtggaatatactgaaattct
ttgatgcccctctccactttgtcggtagttttattatagattttgttggattggggttgt
ctaaagaagaatttcaaaaatattgtgataccacgcccatgctgcgcaagattaagggta
gcaaccctttggcgcacagagtgcctgagaagccccagaaggcatccaaaactaaaacca
aggcgagtgcccagccagaatcaccgaaggcagcgtcgcgctctctccttgacctgatga
agaaggggtgatcatgaaacggttgtctaattatctgttgttcatcggcctgattatggc
agccgtttcaatatgcgctgccttggcctatcatttcactcctctggacttaacaacctc
agagaagttgaacgtgactgtgatgtactgtattggcgcggtgatgtctatcggcgctgc
tggttacaaaatattcaaggaaccaaaatgaaaatcgaaatccctcgtgatgctgtggct
gttgcgatcgactacaccggaaatgctaagcatattactgccgtgcgcctgattcctgaa
aagaactgcgtcatccctcagttccagctgaatgccaacccgtcgtccaaagacttcggt
cagtggctgcaggcggctccgttccgtacccagaccaatgcccagaagttcatctccggt
aagacccaaactgcatcccgtctgtggtttgtgaccgccgaccgccgcttcttcgacatg
tgggaacgcccgatggggtttgtgaagccagaagaaattcagctggctcctgaacctgaa
gttgtttctcctgaagaggaagcgaaagatgaagatcaggtcggctgattttgtcttcat
gatgctgatgttcgtttccttcatggtctcgctcgttggcatcatggtgactgaaggagt
tgagtaacgccccttcctgttactttgtcttatatcgatcgccgctttcttctatttggc
gttccgtgtcgaactcgggagtaaacttggatgaaacatttgtctaaaatgccgacgggc
tatatgcctccggctgaatggaagtatccgattgatctggctgttgactatcgcaagccg
gaaaatcgcatgtacctgctcaaggcttgggtggaggcgttatcctatactgaagagcac
aaccagcagatgcgtctgatggactatgcaattgaagtcactgaaggtatcacagacgcc
caaaagatcgaacgcaagatctggatgtcgttcctttggggctgctgctacaacgccatc
ggtccatggacaatctacagtgagttccctgtaccgcctcagtccaaagaagagatgcaa
cgcttcgctgactggtacaacctgaacttcgagcgcatgcgcttcgacaccgactgccgc
taccgcaagtccaagatgatcccttgtgttcagtcctacatcgactggcttagaggccgc
actcaaatggatgctttccgacctatgctggaactggacatccccgtacaccaattcacc
aatctgtgggatacggtaatgtcctggaaatacttcggccgcctgagcgcctggaacttc
cttgaagccctgaacatggtctttggcaacatgtggcagattgacgtccctggcttcatg
ctgcgtgaccgcgatggtagcgagtccaaccgtaacggcgcggcgttcttgtccaaccgt
gatgattgggtgaccaagcacgggaagaaaaagatcaatggctgccctatcactgatgaa
gagtgtgacatccttgaggccgaccttgagcaggcgttccaggattgtgtggccgagttc
ggccacctgacgttcatcaatcgcctgaactttgaaacctccggcgcatgctggctgaag
aagttcttccgtgaaaagaacacccgttacattgggtgggacgccgagcgtacatgggat
gagatcgactacatggaacgcatctggccggagtactcctgtgcagcgctctgggaagcc
cgttcactctggctgccagataccctgttatgcgaaaaggctcccgcagggcacgttcca
ggcgtccagaagtggaagatgtccgtgttctttgatactggtatccctctgcacatatgg
catctgcaaaagggtacgcgctgggaaccatctgaggtctgtaagaacctgaaggcacct
gtgcacaaggttgaggataaaccgaagccaaccagcgtcagtcttctcggattgttgaaa
cgttgatataaatatcctcgcctataaagtgaggatataatcatgttacaagatctgtta
gtgtatacacttcctggtgtggttgtcggcttcgttgctggcgctcttgtcttccgcaaa
cacgcgcaagacggtgaagtcattgttcagaagggtaaagacatcctggaacaaatcgaa
gccaaactggacgagctgaagaaaaagtaatctgactgcgattgcgttcttcaataaagg
ggaatgggttaatattagcccgttcccctttcttttgcaaggaaatacatcatggcaatg
caacgaattgaagatgtgtctctactcgatatggaagcgacttttggcgattactttgag
tctaccccaaaacaaaaagatcctctggttggccgtctggttgtttctgaatcatttgca
gagaaggttcgcgaaggtcttcctgcagaatatagttgtttccgtaatggcgctcctgtt
atcatcatgggtgaatctaaatgattaagactaccagaacaatgaagcgcgcaatcgctc
actgcgtccactcagtggccactattatgttccgccatcacattacatttgatgaagcgc
tggacccacagtaccatgaagagcgttgggatctgttgttaaagaacggtgccaatcctg
agcacaaagatcaactccttgggatgaccaaggcgcaactcgtcggtgaatctaaatgat
ctacctcctgtttggtgtgccgttgatactggccatcctgtttgtggtctaccaccgcaa
gactcatgagccgaaagagactctgatagcgaccgcgattgtagtggtgctgtcctgtct
gattcaggcgggggcttatgctgcgttctccctcggcagttcgggagacgttgagatcct
gaacgggtacgtcactgcaaaggagcggaataaggtgagctgtgagcactcgtatgagtg
caactgctactacaccacatcgtgttccggctctggtagcagcaagtcctgtacccgtac
ccgccattgcagcacctgttatgagcattcttatgatgtggactgggatgtgctgacgac
tgttggtaatctgacaatcgatcgcatcgaccgtcgtggccttggccagccgccgcgctg
ggcacaggttcagattggtgagccagccgcccgtgagcactcctacatgaattatgtgct
gggcaacaaggactctctgttctctcgctctgaccagcagtttgccgagcgtttcaaaga
caagattcccaagtatcccgaagtctatgactactatcgtgtcactcgcgttctgaacgt
gtccggcctggctttgccaaccacatactggaacgactatctgaatgatgttctgaagaa
gctgggcgcggccaagcaggtgaatatcgtctgggttgtgacgtctggtcagccagttga
atatttccagggcttggtctacgcatgggatggtggtaaaaagaacgacgtcattgtcgt
gaccgatatcaccaaggacatgaagatcaattggggtaagagcacgtcattcgctgatgg
gatgcacaaccgtgaacttcactcccgcaacggtatggatctgactgggcatgatatggg
catcggcgtcatgacagatgttgttgccaacatcaccaagggctacaaccgcgtcgagat
gaaggaaatggagtacctgaagtggcgggaactcaagacctgggaagttgtgattgttgt
tttgctgggctgcttaccgttcaccgcaattttcatattgcagcgaatggagtacaatgg
tggccgtcgtcgttatccgtttaatttttaatcaaaagaggaagtaaagaatgtctcaat
ctaagggtattgcaacaggttggatcgttggtttggctttgctgggcatggtcatcgtcg
gcatcggtactgtcatcagctacttcaacgacttcaaccgcactgaacagcaggtcaaga
agttcaacaaagactctgagaactatctgagcaactacacgctcaaagttcaggagacgg
cgcagattcctgacatgtacaaagacggcctgaaggaagtcatcaaaggcacgttcgaag
ggcgttatggtgctgacggttccaaggctgtgatgcagtggatccaggaacagaacattc
agtttgattccagcctgtacaaagagatccaggttgtcatcagctcaggccgcgatgagt
tccgtatcagtcagaccaagaagctcgacatctgcgcgatgtacgaaaccaagctggctc
agttccctggttcgttgattgctggcatattcggctacccacgcatcgatcttgacaaga
cctgccaggtggtgagcgatacccgtacccaggccgcgtttgacgctggggttcagaaac
cgatcaacttcaaaggctgatatcatgagcgtgaaactgactgaagaaactgcgttgact
ttggtacaacagcagatgttccttgatgaagtggtgatctctgctatcaagcaagggata
atcaaaaacgatgcattgatcacccgccccgagatgattcatcatctggtggtgtgcctc
ggtgaagccgataatcctcgcaagaaggtcgtgttgttcaccgatggtgttatccatcca
agcgggaactgtgcgttcttggatgtggtcgaacaaccgaacacgaagggtaaagagatc
aagacttctgttccggtgactccatacaccgagggtgttgaccagctgtcttggtttgag
acgatcaacaccatctatgtgatggcggtgggcggtcgacctattcaagacctgcgcggc
gttatcaaaccagaaccgaaaactgaagtctaatcgttcttcaataaaaggggatagggt
attattgccctatcccctttttcatggacaagaacatgacagacaagccaagaaagattg
cgattgttggagccggactgggctctcggctgatcaaaatcctgctggaagagaagctgc
caggagtggaggttgtccacatcacacccgatgatattccgaagcgtcggagtgaaccgg
gtgagcgcatgatcatttgtgacgagttacaacagatgctagacaccaaggctctgattg
ccaagctgaaacaacgtgacacggagatgtctgctgaatgtgatatgcgggagttttacg
ctgaccgccgctatcaagaacccacacgcctgcgtggagccgctgctcacaaacgccagg
ccaccaaaatgaagaacaaaagccggagcaaacgcaaatgactaccaaaccaacttatga
agaactggcacagacagttctgacatttgacgaaacactgaagaccctgtacaaggtgct
gggcaagaatccgacttcagagtcaggcagcgcagtcaatcttctgttgttgctgaatcc
tctgtgggatattgatgccactgtggccgccctgagagatcctggggcacaggagccaga
gccagcccctgccgccgcaggcatccagaattatctggagaactttgacgagtactcctt
caccgacctgctcctgcgcgatctgatcaacacagaacgtcgccgccaggaaaagaattg
ccctgtggttcagtccgacgaagaaatcgagcaggctgttcgagacgggttggaagcctc
tatcgggctggctgtgatgatcgtccaggcgctgtcatacgccgccaaaggggaaaccaa
atgaagaagtcatccgctgccgtcgctgccatgttggcgctgtcggaaatggaagtcatc
gccacgcatcgcggggacgatatgtggggacgtcgttacactcagggcggcgcacccggt
gaaccgggacatggccgcccgtctgtaacccgcaagaagaaggcgaagaccaatggaaag
aacaagcgcaaacgtaagtgaggagcgcctgaaggatttgtccatcggcaatcccaaatt
agccaggtcatgggtgatgtttgaagaaggcaagatgatggccgacgagatcatcttcct
tcgagcagaggtcgctcgattaagtaaaactgaacccgaaaagtagaggatatgttatga
gttctattgaacagctgatcaccccacagtatgtgtactccaacatcgttgagcatctgc
gctcacagttgaacgtgggaaccctgagcagcactgacctgaaagatctacagatcaccg
aagtggaagtggcggcattcggtagccgttatcacttcaacgtggattacacccgcattg
aagaagagaaggcatcgatcatcgcgctggccactccggtcaaccctcgcaaagaacctg
tgtcggtcacccgcacggtcgtgggttatcttgaggaaactcttgagcctggggctaccc
gaccgacattcaacttccaggcacgatttgccacagaagattgatctgaacaaagccctc
agccgagggctttttcaattgaagcccaccacagtatcatacccactcaaccaatatgtt
tcccctttgacattgataggatttctacactatgaaaatgcgcaagtccgagcacttcat
ccgctcgtcgtcttccattcaagggcaggcgttcaacgtaaagatgaacgacaagatgtt
tgagactctgttctcatccttgtatcgttacaaagaggcagcagccctgcgtgaaaccac
ctgtaacgccatcgactcccatggcatgcgcgatcgtatgcaccgtatggtagcatccca
ctacgcacctctcactccccctcctgctcgccacagcaaataccttgctccgaagggcac
acgtgttgttgtgcatctgcctgatgacttcgagccatggttggaaatccgcgattacgg
tattgggctgccgcttgaaaagatcatcggcgaagccatcccagcccaggaagacgaagt
gctgttggaaggcaacatggtcgtgaaggaagacgagatcccagattccgccgaagtcat
tggcgttccaggattctataatggatctctggtgttccgtcgtgaagacggagaaatcat
ccgctcacctggactgtacacgaccctcttccacagtacgaaggaagaagacgatgacca
gatcggggcgttcggtctcggttccaaatcgccgttcgctgtgtccgattcgttcactgt
ggaaagtcgcatggaaggcaaactccatcgcttcctgatgtatctgaacgccaagcgcat
cccgactgttgacctgatcaccaaagacctggacacccgcgatcctaaacctgaagacac
cgatgagtttaacggcatgacggttaagatccctgtgaagaacgctcgcttctctgcgtt
ctctgatgaactggtccgccttggtcgtgtcatgcgccctgaacaacgtccggttgttga
gaacgcttcataccgtttcggctgggaagacatcagctacgatttcaaggtcaacaacac
gtacatccagccgaagggcaacgaccacacccactacgctgtgatgggcggcgtgtcgta
cccgattgacctggatcagctggacccagacacttcctccatcatgagcaagtttccgtc
gtcctatacgttcttcgaactcggttccctgaacgtaccaccgtcacgtgaagacctttc
atatgacgaatttacgcgtgagacgctctctgaggagtttaaaaagaccgccaatgcaat
cttgacagaaaagatgcgcgacctggagctggcgtgtaagcgtggtcctcttgccctgta
tatggagaaggcaagactgagcgaaatgttcggcagcgggttccgtaagatggttgaaaa
agaatacccggcggacaagcgcttccacgattcatattatcgttacccgatgcctgttga
gatggagcgtgattatggccataccgctccgttcactgaactgtcatcaccgttctctat
ggagatcttctatggctggggtgagtctagcactttgaccatttcagaaatacagaaatg
ggtcgaacgcggccagcatgttactgtggtgatagaagacagcgttcgtgctcgtaacct
gaagatcaagcagctgaaggacacgggcactatggttgtagtggtcaagccgaatacatc
ttacgtcaccaagcgcaaccagtccaaggacaaccctgcattcaagaatgcgcaggatct
tcatgacttctttgaatcctggattggtaaggaagaaaccacggtcgactatctctgctt
cgctgataagttcgtcgattggttgggcgcggtgctcgagcctgctgaagtcaagttcat
gaacgaactgacgtatgtcacgcccccggtcaccaaagatcctgggttgttcccgttcac
gaacaacaacttcgacatccgtcaacatgaagaactgacaggcgaccagatctctgatat
catcaacaaaggcgagcgcatcgtttacatcgaagtgtctggccatgagtgtatccatca
ggtgatggacaggacgttgacagctgcggcagcgcggggtattcgtaaatctctgtatga
tcacgcagtcagtgtcgacgatgaaggcaagccagtgtacatcagcaatatgttgaatgt
tcacaacaggatattcttggctcgtcgtaaatctgtgccaatgatgaagaagttcccaga
ggtcttcataccgattgatgagatcctgaagatcatgttggaaaacgtgaagccgatgat
ggagcgcgataatgccgaacgcatactgaaatcgtatcgtcgcatgcgccttggggcaaa
ccgattgaaatacgggagccatctggttcaacaggcgttcggtgatgttgatgaagatcg
ctatggtaaattggtcactcgctacaacaaattaatgggtattatagacgatatcatgga
tgagcagactgtgcgccattatcacagcctggtgaaagccccggtatcgatcaacgataa
gcgccgcttcagtcatttccaggacacaataagttctctcaacgtgaacctgtacaccaa
cgagcgcgatgaaaagatattccgctcagagcatcagatgatgcagatctttggatatgc
ctcggataccctgcagtcccatgggtttacgcggtttgatattgcacgcacaccgacgcg
gaaagcaaagcgggacaaccgattgaccatcgagcggcaccgtgttatccggttcttgaa
agagaactacaaaccaagcgccctgaacccgatcgaagaatcatcggattacttggacgt
tatttcaaattccattgtcagggcataatagccctgttaaccaacgtgggaactacaaga
tgaacaagattgatgaaaagattctcaagcttttgaaggaaggcacaagccagagcgcaa
ttgctactatgctgggcgttccgcgctcagcagtacaacgcgtctgtgacacagaactgg
gtgtcaacccattgtcgctgaagtccctgaccactgaagaaattcagcagattcaggaaa
agagcaaggctgggcagagcaatcgcgccctggctgagttctttgctgtaagcgccaaga
cgattgcccgtgccctgctggtccgcattaccgaggaggaaaacaaggtaactgtgatct
ctcccatcaagccggaagagcaggaagtcttcgaagtccaaccgggcggcacggccaaag
acgttgatggctcagaatggtatgtgggggcatatctgccgaaccacaacaagtacctgt
gtctcactaacgacgataatttcacaggggctttctttgaaaagtccgaactgacccctg
tggaagggaacagtcaagctttcggtgttgaagctatcggcaagatggcagaaatcgctg
tggcgctgtcggaaggtgcggacaaagttccgggtaatgttgaaatcagcgttgttgtag
atggggaaacctatcctatccgtggatccctggatgcccgtcgtcgcgtcggttactttg
atgctatccttggtcgcaccctgcgtctggctctgtcttctgtggaattcgctgtcgtta
ccaaagaagttgaagaagtggctgacgacaagaagaccaagcaagacttcggcgcgaaag
acctggacgtgttcctgaacgaacaccagatcctgattctgcccgacagcgttgttatcg
cgattgacggcaagccggaaacgatcaccacttcacacccagcatatgaccgcatcgtac
aggcgatcaaagacaaagacgtgaagctggcatactcgctgatgcgccctcgtgatgcca
tcgctaagtacgctgaaggtctggtagacgtaacgggtggtaaagtgaagtggtctggcc
atgacatcactggcaccagtatcgccaagcgtgttctggcactgatgctgaagggtgatt
tcactaacctggatcgcatgggcaagttcatggacaagatgttccagaacccatcagctg
ctctggttcagtctggtcgcatctacgagttcatggcatactccgacattgagattgacg
aagatggtgacatcatcctctacaaatcagtgcgcgggaactacatggacaagcacagca
acatgatcagcaacgctcctggcactatcgtacgtatggctcgctcattcgtgaacgaca
acaacgccacgctgtgttcctacggtctgcacgtgtgctccctggcatacctgaagcagt
gcttcggctctgttggccagcgcgtcgtccgttgtaagctgaacccgaaagacatcgtgt
ctatcaccaacgactatggctccagcaagatccgctgctgtgaatacctggtgttggatg
actacactgccgagtacaatcgccagcacaagtcgattgatgtgactggcctgtacaagt
aaccaaaccccatccaccaaggaggcttcggcctcctttcttttgaggtcgatatgttaa
ccaacgacgtctacttcaaatatgcaaggcaggcatacggctcgcatcgcgtgacagaca
agttcctgattgactcctttcagttcgaaggtgagaccagagaatactcccacaagaact
tccctcctcgcgaagtgcacggcgatcagttcgtgaaattgttctgtcgctgtggtggat
gtgatttcacggatgatggttacgcgatgcacgtgtactgctgcaattgctgtggtaaat
acataacagtctataggagaaccgatcatggccaagaaacccgaaatcaagaaagttgaa
accccagccccagcccctgttgatgttatccaggcgaaggaagaaggtgtgctgccttcc
tacctccaacgtgctgttgacaacatgcccgtagggggagacaacggcgtcgtctacgct
ggtgggtatggttgggtgtgcgaataccaagatggcaccaaagaactcctccaggagctt
ccagggctggcgggtacgctcaagcgctacgggcgtgacaagtatggcaagccgtttgag
aagggtgctgtcatctccaccaacatcacagtagagactctgaacctactgggcgtggat
gatctgaagctactggccgcgccgttgggcatcacagtcgaagaccgcatcacgctgatt
gcgcaactcatcgaaaaattacagattaagtaaagcagtgtacaacagctgaacttattc
tatatggttatcgttgacgaaagcaatctgatggattacgccctgaggcattacatcgtt
gattcggtctcttgggacgagatgctggtagacatacagcggatttcgctaattaaccaa
tcattgaagagatttgttcctggtaagagtccacggctcattttgaatcagctgatcact
ctcttcaatacgttcgaagcagaagcagtctgtcgtatgcttgtgttgaagacggatagg
tctcagatgccacgcctcaaggctgctttgttgacgataggcgtatggcgtgatgattta
tgttccggttcgtatgaaccagataacgagctgatgatggctctgaacaacgatttgggc
gagtggaggaaaccatgccaacaatcactgtattagtagcaccggaagttgttcgcaaca
aaccggaaaccgagcgtctgcacactgtcacaggcactgctctgggttgggaaaagacca
gtcttaaccaagacccagacgagatcctgactgagtgtaaaggtctggatgcactgctga
cccagagtaatctgcaggcggacggtgtgaccaaagttgatccaaccaagcctatcggct
ttgagatcacctacgaaatccacgacccaagcgctgtgctgacaactggtctggccatca
cccctgcaactgcaggcggcgaagtcggtcaggttgttgaactgctggcgaccgtcgctc
cggcgaacgcgacctatcagggcgtcaactggtactcgggtgacattaccaaagccgttc
acattggcggtggcaaattcaagctgctggcatcgggttcagtgaccgtctatggtgtaa
ccatcgaaggtggtcacactgactccacggtcatcacagtagcgggtgcgctggctctgt
ctactgatctggccgcttctcaggacgtgacagcaggcgctgacgcaaccttcaccatcg
ctgctacaggcggcaccacaccgtacacgtatgcttggtacttctctgatgtccctggcg
gcgctggtgcggtgattgatgcaggcgctaatgccactgcagctaccgcaagcctggtta
tcacggcagttgatgccgcagatgagggtgagtactggtgtgttgttgaagacgccgacg
gccactctgtgacctctgctcgttgcgaaatggctgtggtctaatcatgaagggcttcca
ggacttccttgaggatggctcggcagcgcctggaaccactaccgccgatgtggggaaacc
cgaaggcggtatggtgaaagagcctgtgaagaagcccaaggatcttgaggaagaacaaga
gcagacccccttccaaaagatctttggtaatatcttcaaagacctgggcctgaagaatgc
acgaaagtggaacttcaggacagggaaatacgaagactaaaagaggctccggcctctttt
tcatttccagcatacggtgtataatggacccgttccccatgagcggaacctaactgagga
tacaccaaatgcaatccatgatcaaacgtaaagtagaagtctctctgaacgcccacgtcg
atattatccagcaacttgttctggacgcatatgagatccaaaaggatcgcatatctaggg
gtgtgatagaccccacttgcccaggaaacattttgtattatcgcatgattcgacagactg
gtcacactgcagcgctgaagaagattctgtcctatgatttccagacagagaacaacctca
acatcatgggcgtcttccacagcgttcgtgaacgagattctttcttccactcacgcgcag
gcgcggatgtaccatcgcccgatgtggacaagaaacagcacacgacaaccacttcccatt
tcatgggcacgggtatcgataaagccaacatcatcgtgttctctgatacacttcatgatc
cgaaacgcttggccgccgcccatgaaatgttgcgcaatagccgcagtgctctcacgaatt
tgactttagtagtgtttctgggctagatagttacaggggagtttccctcccctattctca
acaggagaggcgcacaatgtacaagttcagaattaacagagaacgtaattcgttcaagtt
cggtgtagtcgctggagtttgtttgttcctgacactcgaaagcgtcatcggcctgctcac
aatatcacaaatgcaggtgacccgtttccttctcgccgtagtatttgccgcgatcggctt
gggttgttcctatttgggctgcgtcaagaaataacagcctacacacagcaataccctttg
atttgagagtctacattatgtttctactgatgaatgttccacagaacaagatgacccctg
caacagagggcaagaaccacttcaacatctacagccagagccaaacggagctggggcgct
tcctctcgcattttgcccaccatccagtgactacctatgaccatggcgtgtttaactcca
tggagggctattggtattggctgaagtacagggatgacaacctgcgcctgctcgatggtt
atgaggccaagcaatatggacagggattggcggcctcccgcattgtcatccttgacccat
catccgaagaattcaagcgcgatatcctattcgcgaccagcatgaaactccagaccatgc
ccgacttgctgaagctcaggttggcatacagccgcctgcccctgatccatgcatatgttc
ggaacgggaaatatagttttcaaaactctatggactatatcattgcccacattaatcgtc
tccgtatacaaggaactttgaaatgaaatttctacacaacatcatcggcacttcgtacga
ttgcactgcgcacgagccgaaccgttcacctgtgtttgttctgaacaaactgggtgaaga
gatctgtgaactgtccgatgtgtttcatggtatagcctcttccgagccgttgaatggtga
agttgctgacgtcattatctctgccattgaccttctgtacgtcatggatttcacagacca
gcagctgcacggttgcatgaccaaagaagagttgattgactcggtgcagacgcgtttggg
gatgcacagcaattgttcccccgaatatcttgaagaagattggttccgactgattgaccg
tgaaccacagaagcatctgaacctcattcaccattaccatggccggatcatccgattgtg
taatcagccttatcgcagtgaagacgttctggaacgacttgttgctcagctgattacaca
agtcgcacgcatggcgtgtggggaaggggcgctgcatgggaattgcacgatggccactcg
gattaaagtggagcaagcatttaaccacaaagttgaaaagtggcgcactaaatttggctt
atgaaatacgaaatcatcttagacgctctcatacagagagcaatacagagaggtaaaatg
ggtggcgtttatcaagaacgccaccatataatccctgtgtgcttgggtggcactaaccac
ttctctaatcttgtatggttgacaccagaagaacattatgtcgtacatcacctactttgg
agaacaaaaccactcaaccccggtatcaggaaggcatggactgggatgaacaacatgtct
aggaacaacaaagagtttggggaattcaggagaaataattccaccagaatgaaagaagtg
atgtcatctgatgaacaaaaggaacgttgtcgtaagcaatccaagaaaaactcattgaac
ccagaagtacagaagaaacgtgcgggtagcttgagaggttacacttgggatgacgaatca
aggcgcaggttgtcaaaatccaggaaagggataccacactccgaagcacacaaaaccaac
cttaccaaatcagtcaccgaacggatgaggcgaccagaagaaagggagaggtattctgct
atgtggcgccagaacaatcccatgaataacatacaaccttgggaacacccgactgttgta
aagacgggtaaatcccgacaatggctcctggctggtgaattctttgaatggtggtgtagt
aacggtgaagacaaagtgaagaaccgttattgtttaatgttgaaagaaaccgggttaagc
tctgtgtgttctaaggccacagctcaaacttgtatatctaaatttcagaaaggttggata
ccaaaagaagatcccgcctggttgaaattttacggagataataatggttgatgtaaacag
aaaatacaaaaagctctcacacatcgagcatatactccttcgcccagagcgccatctagg
gagtatccgttcttctgtcgggatggcttgggtatatgatctcagcaaagacaaagttgt
gtttaaagacaattttgaatataaccccgctcttatcaaacagtttgatgaaatcatcac
caactgtgttgaccacagcaagacccctgagggcaaatccctgacggaaatcaccgtcac
ggtttcccctatgaacggccaaatcatcgttgccgacaacggcggtatccctgtggtcaa
acatgaatctggtatgtggttgccagaaatgttattttcagaattgtttgcgggatcaaa
cttcaacgacgatgacgaggagtacaacaaccagaagtccggtggccagaatggcgaagg
ggcttcgctcgtcaacgtgttctccaaatggttccgcgtcacgactaatgacggcaagaa
gtcttatgctcagacgtttgaagacaacatgagcaagaagtctaatccggtcatcagcaa
catgaacagccctggcacttccatcgcctggatccctgattatgctcgcctgggcgtcaa
ggggcttgaccagaacaacctgctcatgatctaccgccgcgcattcgaagtcgcagcgtg
taacccgcgcctgaaggttgtgctgaacgggaagcaaatccggattgatcgctttggtca
cttcgttgattacttctacgctggctctgctgttgatgaagccggggactggtctgttgc
tgtagccccttcatctggtacgttcatgcatgcatcatacgtgaactcaatcgccaccca
catcggtggtcctcacgttgattatgtggccgaccagatcgtggccgcgattcgccctca
gctggtcaagaagttcaagactgagctgaaaccagcaatgatcaagaaccacatgtcgtt
gttcatctctgcggacatcaacaacccacgctttgacagccagaccaaggagcgcatgac
gactcctgtgagccagtttggtacgtcctacaagcccagcgataaattgatacgcaaggc
gcttgagttcgtgacagcagggctgagcaaagaactggcggcgctgcgcaatgaccagga
cgatgcagagtttgaaaaggccaagaaggatatcagcaagcgcgattatcgtgagattga
gaagtattatccagcgacagcccgtggtgatcgcagcggctgctccctgctactgactga
gggtgacagcgcctccaaccctatcctgaacgcccgtgacaccaagaagattggattgtt
cccgcttcgtggtaagttcatcaactgcctgaacgccccgcgctcaaaggtgatggcgaa
cgaagagttcaagaacctgtgtacaatccacggcggcgcagtacctggccaacctcttga
catcagccgctatccacagactgttgtggctaccgatgcggacgacgacggcattcacat
ccgtggtctgctgatcaccctgtattgcacctactggccggaatacgtccgcgagggcag
gctgaagctcctgcgcaccccttacatgcgcgtgtggtgtggtaaggtgatgcatgagtt
catgaacaacgccgagtatgaggaattcctgaagactccagatgccaagaaggtcacgaa
gaagaaatacctgaaaggtctgggtggtaacagcaccgaagacttcaagcgtattctaaa
caacctggatgcgtatactacgacggtcacgctggatgatggctatcaacagtcactgaa
gaatggtttcagcgacgaggccgccgattaccgcaaaacctggtttagcgatgtttgcct
gtttgaaacggatagtgaataggatctgttatgaaacgactgatttatggagttgccgtc
aacgatttacctgagaggcctatgtcttctggcggaagatgcaccaaagaatacaacgct
tgggtcaatatgttggaaagggtgtatagttccaatttccaagagaagaaccccacatat
atcggttgttctgtggaccccgtctggctcaaaaggtctgaatttgttctatggtttgat
gaaaattacagatctggatggcagttggacaaggatatcttacacccagggaataaagtc
tatggaccacaatattgtttgtatgtaccaagatggcttaatctattcacgatagactgt
aagaagaaaaggggagaacacccgatcggggtttattttgataaacgagacggaaaatat
gtttctcaatgcatggtcaacggcagacaaaaatatcttggcggatttgatagccccgaa
gaggctcatgccgcttggaaggaatttaagataaacctggcgtttgaaaagaaaccagaa
atggatcaaatagacctcagggtttaccccaacattgtcaaaattattgaaggtgcatta
tgaagaccatagaaactttgtctgttaccgattttataaatcaggaccacaaggagttct
ctgtggtcaacagcatccgtcagatccctcagctgattgacagcctcaagcccagccagc
gcaagatcctcttcgctgctcttgagtacaacaaggaggagatcgttgaccgccttggca
tgttcgccgccgcccgcaccaactacaagtctggtggtgagaacatgagcggcactatcg
tgaacatggctcaggggttcccaggaacgaataacattccgtacttcgaccgcgatggcc
agtttggttctatcatggggcgcgacgcgtcgtcggcacgttacatttcggtggctgtgt
ctgatgttatccgcaagatcttccgcaaggaggatgagggtatcttggaatacaactacc
ttggtgaagaaaagctggagccgaagttcttcctccccattcttcccatgttcctcgtga
atggtattaatggcatcggctccggttatgccaccgacaccccgtgccattgcgttaagt
ccgtgctgaatgccctgagagcgcttctccgtggcgaagacccgaaagacttaaaaccgt
attggaacggctacaaaggggagacaggctatactgaggaaggaagagcatacagtcgtg
gtctgttcactcgcgtcaatgccaccaccctcaacatcacagaagtccctatcggctggt
tcgccaaaacctatgagaccaaagtgctgttgcctctgtacaaggcgggtgtcctcactg
agtacgcaaacgacacgacggaggatggttgggacatcactgttgtgttcaagcgcggcg
aactctctaagctgagtgacgagcaggttgagcagatgttcaagctgtattcggctaaca
agcctgtttggacggcctgggatgaagacggggttattcatcgttatgcgggttggcaag
acatgctgctgcctttcttcaactatcgcctggctcggtacgaagaccgtcgccagtaca
tgctgaaggatatggccgacagaatccgtaagctgaacaatcgcgccctgtttatcgcat
gggctgtggtgaccgacctgcgacggagccttgatgaactgaaggcattgttccagacgg
attaccccgactttgatggagaccttgacgagttgttcaagatgccactgtcatccatca
ccctggacgcccgtgaacgcctcctcaagcagatcgagaaccttgagacacaacacaagg
aattaagtaagaaagaggacatcgatctttacaccgaagaccttgatgaccttgaaaagg
ctcttggcctataataccggaggggttcgcccctcctcacctgcgagggttgtgctatgt
tctatctccgtactgcagcacctatcatgttccttgtgttcctctttgattttctggttc
ctcgcttcatcaaagaagaggttgctttcggcctctatggtgagacagaagacccggagg
tggatgaatacttcccaatgtgtgccctgaaagacgtcgttgagggtgagccggggattg
taatggtcggcaccatgcgttctttcaacctgtttgggttcgcactcttcccgaaactga
tcggtgaactgcgcccatacgatcctgatgccactgtagagggttaatcatgtcacagct
tctgagtcctaaacttctgtccatgggtgattccctgtattttcactgccctgggtgtga
tatgcttcacccataccgcgtgaagggatccccagaacaaggtccggtgtggtcgtggaa
ccataatgttgttgaacctacgttcacgccgagtctgttggtgttcaaggatcgaccaga
atcgcgctgccatttgttcctgaccgatggcaaaatacaattcctcggcgactgtttcca
cgatctgaagaaccagacagtggatatggtcgacatccctgaacctgaaatttggattga
atagattatgaaattactgggctattttcgcgaactcccaacaggcactgaaggcaaatt
gttctcccaggtgaaggggaatgacatcggtgatacgatggttcccctgtacatccgtga
cctaccagcccatgacgcatggcaacgccgtgtggttgcagctgggaacaattcaagcgc
cctgtgacattggccgagctgctctacaccaatctggggattgaattatgacacaaaaag
ttctgttgaaggtctatgtcggcaaggatgagaagatcgccttcgacaaggccgaatcct
ataagcaaacgccaaagttgctgaaggatattgtcttcaactgtgatcggtacggtgacc
gctactcgaacaaacaggttcggatcgaagacatgatgtaatttaacgtcggctttcgca
gtttcccttcttctggctgcgtctattgctttgaagaagatctcgaagaggccaagaaaa
tcttggtggatgtcatcaacaaacgcgtccagggcatgctcaaccgttttaaattcgacg
ttgaggagcataaccgacagacagcaaacgctgaaggtgtgcaccggatcaagctggaat
gggagattttatgatcattgcagtggattttgatgggacttgtgtgacccacgagtaccc
aaagatcgggcgggacatcggcgctgatgcctgcctgaagaggctcgttgccaaagggca
tcagctgattttgttcacgatgcgttctggtgcggaattggagcaagcgaaaacttggtt
ccatgtccgtgggatccctctgtatggagtcaacacgaacccatcacagaaaacttggac
ggagtctccaaaggcatacgcccaggtttacatcgacgacgctgctcttggctgccctct
ggtatgggatgaagtttccaatcgcccctgcgtgaactggccagaggtggaacgcatgtt
agaaaagagaggcatcttatgaaaaagccgcgcattacaggacaccaactctctgttcta
tacgggatagagaattttgagaaaggtcatcgccgttatggtgaatggtacttgcatccc
aagtcatggaccaatgacaagggcaacaccgtttggacgttccatgtctgtccaaacgca
ggtgggttcacctccgtcaaaggcgatccatgggatacccgcactggggcttccctgttg
tctaaggggttgatcgaaccatctggatctatggttcacgacggttcgtatgtgaactgg
ccgaacactgaggtgacgttctaccgcctgactgaactcggcaagtcatacctctgaata
aagattcagcggttattgaagaagggggagtatatacttccccttagtttattaagagga
accggaaatgaccccattaaaagagatgtatgagcgcctggctgaactgcaggcgaagga
aaagcgattctcagaagaagagtctgaaatcgccgagctgaacaacctgatcgccactcg
cgagaagtatctgcagcgctacatcaatcacccgccgcgcatggtagatcgcgtcagcac
aatcatggacctggatgaagttactcctggcaaagaaatcattgtcagggaagttcatca
gatggtcgctatgggtcagatcttcggtcgcgcagaccaggacgacatgatcttcctcct
tgaaaagaaactggtgttgtaatggctatcaaaccccgtatgttgtttgcgcatatgcgc
tcggctcatgcatacgctctgtccagctatgcacagcgcctgaaggtcggttgtgttatc
gttgatgaacagactgaccaacctgttgccatcggatggaacgggactgctcctggcgct
cctaatgtctgtgagcaagaagtggatggcgagttggtatcagtcggggttgtccatgca
gaagagaacgctttgatgcgcatccctgaagcattggacaatcgtgttgatctgacgatg
ttcgtctcacacagcccatgccctgtttgtactcagctgataatcaaaagctgcgctatc
aagaaggtcatctacaatgtaccgtaccggatcacagacggcattattgaaatgctggct
gctggcattgaagtataccgcatggtcgaccagtttgctgtagtccagcattctgtgaag
aacggcgaactggtatccacccctgttttagtgaaccctgacaagtaaggaatttatcat
gcgttatgtagatcgtatgctcggcaaagacgagcaagttattgccttcacccgcccgac
ttggtggagcggtttctggatgtacgtgttggtcgtgctgctgtttgttccgaccttcgg
tgtcagtctgctgttcctgatcccgactgtgctgaacgtcctgaccaccgaattcgctgt
gaccaacaagcgtgtcatcgtcaagcgcggtttcatccgtcgtgatgccgatgagctgcg
catcggtaaggtggagacagtgaaggttgaccagtccatcacaggccgcatcctgggctt
ctctaccatcagtgtgattggcacgggcggcacccgcctgctggccacgggttgtgctgg
tggtaatgcattccgccagaagatctacgatcacctggacgactgattatgatcacttca
ggctacaccatcgatctatattgtgaatgctcggactgcaaggcatgcagttgggcttgg
gaagagcatcatcccaagtgcgggttcaaacaatacactggtgagacttggggtgagtgt
gtcagattagctcgggctgatggttggcaaatcgggcgcgacagacatacctgttacgcc
cctggccacaagagaagttaaggtaagagcaatccatcatcccgctccgttggggcgggt
ttaatctccttccgcatctgttccttcagcaccctgacacgctcagcatggcgacggtct
tgcatctccatatcccgtttcttcttcttcgacttcagctcaaactgtttgcgtacatca
ggatcttcacctgggacgaggtgctcttcagtccagataatgaacttccagttcttcttg
gcgcatagttcacgggtagcctcccacttggcagagttgaccagccaggttcgcatcgca
ttgttgaatgtcgactccttcatgttcggaatcttcttcggctgcttgatctgatccttc
ggctttatctcaatgagggtgacctgcagttcctcttgcccttcacggcgcgtccagacc
ttgaggtccatgaagtaacgatgggtgcgtccgtcgactggagacacgtatgggattaca
caggtttccgaactccacttcactattccagaattcgtatcacagaatttgaatgccacc
aactccagagaagagcggaagactatatcctttgggttcccgacatatttgcttgggttg
atgggaacatattttccctgaagatattgggacattacgctttcctccaaagtttgtggg
tcatgtttctgccgctatgtacatgtctcatcgaaccttcactcaggccattctctttac
aaaatttagcgagattaaagacggttacaacaatcccctcggggttcatgaatttaaatt
ccctagcatttgccttggaaatgttttctcttccttcctttgtcaccacacccttgcaat
tagaataatcaaccaaaccatcttcaacaagcctcttattggattttcgtatcttatccc
ttgtctgttggtctacaatgcacccgaaacggggattattctctcccgaacgattctttc
cgaaccagaaattccgttctccacgaacccccccttttcgcgttaatccttttctgttct
tctatcggtttagccaacattgtttcctgggctttcttagaataaatgcttctcttagaa
ggatctgaattgatatgattgaatgaaccatacccaccgcatgttaggttgtatgtatcc
ggcctgtctatgaattcttgtgtgacgatcctggcttcttcggcgtacatctcctcggat
gtgtcacatatcttcaagatatcttttctaaagttgtcgacaccatgtttcctaattgct
ctcattatcatattaccggatcccatataaccgtcatccggttcacctttgtgagcacca
acatatatcttgccgtttagaagattcgttatttggtagacaaagtatctcataatctag
tcctaaatagccgtaacactctatctatttaagggctgagaccatggctgacttcaagaa
gacaatcgataagatcaaagttctgaacacgaagggattgtcccaggctcagaagcaact
ggtctatcctttggacgccacgggcggtaaaacgctcggacactatgtcctattcaacat
caaccgcatctccggttcatcttacggtgacacggctacccagactgttgagaacccaat
ccagaaccctctggggaatactcctgtggtctatggagccaagtccggttccatcaccaa
gtatgcatgggcgcgtcacgttcgttcaaacgaatccatcgttatgtgtatgcccgagtc
cattacaaccaactacggtgttggctggaacggtagcgagctggggctggcgggtatggg
ggcacagttcctttcccgagccgctcaggatatgactcagttcaagttgggtgatgcact
gaacgtcgggaaggagatgggtcgatttgcggcgaccaaggccatccagtctgcgtcgga
gtctatcccgttcctgcctaccattaacgcccatgacacccttgagttgtttacgggtac
aatgactaatccttacgtcgaaatgatcttccagggagtcaggaacagggagataccgtt
cacattcaaattcacaccgcgctctcagaaggaatccaagatggtccgtgagatcatccg
cttgttcaagatgcacatgtacccagagtacaagtacaacaagaactccagtgccttcta
tctccatccatcgacatttgacatcacgttcatggttaatggggagcgaaaccaatggct
gcaccgcatctctacctgtgttctgtccaacatgtttgtgaacgaaacgccagacagttc
atattctgttcacaaggacgatgggattgtgtctacacaggttgacatgaccttcatcga
actggagcctctgcacaaagggcgctttgacaccgaaggcgacagcttctaaaccagatt
cgtggtataatgaagtagccaataagaggatttattatgccacgaatcgtccaagaaaaa
gagtgtgcttgctgtcatactgcgttcaagcctaagcaggcgaggtcactctactgcaat
atcttgtgtgaacgttttatgtcatcccctgtcatcagaagcctcgacatagacaacctt
cctaaaaactcggatgagtgcaaggaatgggttgtgaaatacttcttcaccaaacaaggt
aatgtcaattcaaaattactcaggcatccacttttgttgagttatacgggggtggatgtt
atggggtatttgtctgagcataacagtttaacggatttcagatcttctgtttcggcatgg
ttatacgatctgaataacactggttgtattgtctgtggtaaggagactacaatagatttt
gatgctgagggtggtccagcatacagggaattctgttccaacaaatgtatgaa
