# Supplementary material for: Genomic, Proteomic and Morphological Characterization of Two Novel Broad Host Lytic Bacteriophages ΦPD10.3 and ΦPD23.1 Infecting Pectinolytic Pectobacterium spp. and Dickeya spp
Source: PLoS One. 2015 Mar 24;10(3):e0119812. doi: 10.1371/journal.pone.0119812 (PMC4372400; doi:10.1371/journal.pone.0119812)
Supplement: S2 File — (FASTA) [file pone.0119812.s005.fasta]

>phage_23_1_c1

ttgaatatgtgaaggggacgggtgttggccaccctgcgttgttgacggacatcatcacca
agcattaccccatgtggttcctggtcggcctgaacaaaatcgtggggttcatccacttgt
atgatactgtgctgaaggatgacatctattggaactcagaggcgttcttgctcaggaaga
cgaatgctgtggtgccagatgaggatacaacgtattcgaaaggaagactccgtgggctaa
tacaagcccacggaatctgatcaccaatcccagaggatacgagccgagtcggtcttgttc
tctggttcaagtgaagaactgttgaagttgttggttgtgttgatcttcttggaagcgtcc
acgttctgctgcacaggcatgacgacgctggccggaggattggcataaccgccctgaact
tgctcgacattagatattgctctgccttgagctggtttggcggttaccaatgaactaccg
attgaactatatgcctccttcatctgagagtatcggtcatcagtcacattcttgtaatct
gaagacacgccagatggcatcggcgtcagggtctgaggatcgatattcggctgtggaggc
gtttgtggttgagaggccgctgtcgtattaggagacggattctcatctgtgccaatcagc
atagactggcgagcctcatccatcttctgcttcgccgccgcgccgcccagagagtcaggg
atgatgctgacgaacttgtccacgatatcgaacatcgcgttggtgatagcgttcagcatg
ttgaagaagggtttcttcacgttgtccgcaaatcctttcttgatgtcgtcgatgaccttg
ttagcgacacccataccctcgtcgataacaccactgatacccccagtgaaccagtcgacc
agcttcatcaattccgactgaaggttgtccgccagcttgccagggatatccgtaagagac
gtgcctctcccgatgcctgcaaacaagtcgttactaatccagtctacaataccattcagc
cagcgagcgggagcctcagtgagcatgagagtatatttgcgcagggtttcgccagcctct
gtatcaaagccaaagatcttggacacccagtcaaacaggtcgccaaatccaccgaccagt
tctgatatccccgcccgtactcggtcgacgattgtcactgtacccttgcctaggatctct
ttcgcattgatgaagcctttaccaaagtcccagatcatggacagtagagccaatggacct
accttcaggaacttgaataccttgccaaacggaccaagcaacttgctgataccatcaccc
agcttggagaacatgccgaggaaagtcccgacaacgccgccgatgatcttgaatggtttg
aggaggaaccccttcagcgcgttcaggccaagcatggcggccaccgctgcgccgataccg
gaagagtcatccttctggtcatcgtctttggggataacagaacccgcctgaggatggccg
cccgtttctttgtcggtctccccacggcgcatctcgtccttctcacgccacttctggtct
tcatcgaagatacgggttaacgctccgacgatgtgcccaccaacgcgaccaagtttgtct
tcgattttggaaagacgcacaaggctctcatcagagttcttcttgacatcggcagtgtca
tcacggatctcaatgagtactccatccatcatgttcaggaaggaacccatgcgcaccaga
gatagaccttgctcatccatgcgcttcagagagtcgtcgttggatgctttcaattgatct
gagatgaggttcagatattcaacagacgtgtcgtcggctggcatgcgagtgatgtcacca
aggcgctcaatcttgccagcgatgttctccagttcgcggtttccctcaacattggtgtca
atgctgtctttcatccatacgccgaagtcacgggtgaagatcggagacatacgggcaaag
ccctggactatctctgtgacagtcgggaagcggatttcaaaaggcttggcatcagccttt
tgctcttgtttagaagccgactccagcttagacagatttttgttcatccgctcaagctgt
ttgttggtctcgttctgtgcacggagttgcttgcgttgcatcatctccgtcttgatcttg
tctagaactttgaccacatcggattgtgacttctctgccggatctgccatgattcacctc
ttaaaccttctgggactgccctttttcaatcgcggtcggggtagtggtggaagcggttgt
ctgattagtttgtggtggtaacacctgctccagcatactgtccttggcgatctcggcaat
gcactgataatcttttgtcaggcgggatatcttgtgacgtaccttggtcacgatatagtg
gcctgtggataacttacttaactcagccaggttttcattcttcttaggacggttggattg
atcctcgatatagaataccttgccaacattgaggcggttatccccgaccagcagtactcg
catgacagtactcgccagactgaaattgatcacacgccgggcataatcaatctgctccgc
gccgtccggctgggcttcgatgtaacggacgttctgtcgatcgaattcgtctgagaacat
tgggaacgggtccaggtgagccgtctctgcaaaccattcagtgtagacacgctgtgtcgc
agtcgcagtcttggtttcaaagtcgtagacacgctcattcaccgccaggatatcacggta
gttggccatgtactgatcacgagccaacttcttctctgccttgatgattgtgcgcatgaa
gcgctcggagttgaagttgttgtcctgcatgagcggagcgtcctgaggatcacggaacaa
tttgttctggttcgccaactcctgcttctcttctgccgtcagagactgattaccctgatt
gaagagggtcgtcaggctcttgaaatgatacccgtcaaaatcctcgtagaagacgaatgg
catgaacaattcgtcatacgaacgtgtggccatgtagtctatggatcgaagcacaggcca
gagaggtgttgcaaatctctcttgtatgccatatgtgggatcgatgtcttcgaacttcgt
acgggattccagctgattgaagattgtggtcgccatctctgaatacgaaccactcagacc
gatggaacaacgaatcatgctgtccttgtaagcatcagacgtcacgaggtgaagccagaa
tgccttcttggatgagctgttggactcatcagcaacgcgcccgacacggctcacgcgcag
agacagcgtggtgtaatcggaagctgctggtgtcttgaatgcaacaaccacttcttcgcc
gccgaggataggcatcgtatcgaggatatcccagccctctttgataaggatgttcgccgt
cagagatggagaagcctgtccttcaagacccagatcctgaaagacgttgaactcctcaaa
cagcgccgtcaggtcatatggcgttggggtgccgccctgtggggtgtgagggaggatcgc
catatacttcaggtcaaatgttgtcgacggtgttacaataccgtcttgggtctctctgtt
ttcgatcatttcgccaactcctgctccagctgattcacgaacgatgacacataatctggg
tcgagcacctggatatttcgcttggcatcgttcttgctaattgcgtcatcatgatatgat
actgctgtcagaccgtagttagcaatgatggacggctcatcaaggtccagaccatatgca
aatttgatagctcgagcatccgtcacgttattgaactggtcaacataataggccgtatcc
cacataccgtcaatgccgtagtccgcagtcagttcttcaacaatgcgccgctccggtttt
ggccagtccttgttgatgtccatgattccatttatcagacatggtatccaaaacagctcg
aaggaaccatagacgcgctctgcgaacgaccttggggtttccccctcttggacagaataa
ggcaggagaagcccttcgatgtccttaattttctgtaggatcatcacccgtcgcgttaag
ttctgcagaaggatggtgtcttgctcctgtacatccagcaattggtgccagacgagcggg
aatttctcaaaatatttcatgttcacttcctctggaattcgtatctcaccaacccgcatc
cccagatacgcgatagcctggcttcctcggccaacatgtcttccgttttaccctctattt
cataaccgagttctttaaatttatcttttctatatgagaatttgtgagtgcgagttgaat
attgtttatcaacatatttatagtccggagcaagaacttccttttctataaacccatttt
gtaggtaaacatttttcaatctactcacaacacaacgatccccaaaagaatatactgtct
gggtcggatcaagacagtattttatagcgtgagatagtagtttgctaaacgcaccatgac
aaccattagacgcaaatctcaccaattcagtaccatgtgtccgtttggtaaataccatca
ccgcctgggcatttccttctttgtcctcaagacctaaccgtagtgatgagaatgccacac
ttccctgtatatggtgttgttctaagaattggttgcattcaagaggtttgagtgaactga
ttctgtgttttcgagcataagacaacggccctttcacacccaacttggccaaaatcatac
ccttcacaatatcaggtttgtcacgccactcatcttcccagatgtggattaactgaatac
cccgggcttcacacaatctggttttgtccagatgatattccttccccggtttctgttgtt
ctgtgtgccagtataggccgttaaattcaattgccagtttgtgttctgggcagtagatgt
ccagttggagtcttttccccgccaacacgctgtaatcaccagtgatgcatttcactccat
gggactcaaggaacgaagtaatttctttttctggtttggaggagttatgttgaaatgatg
tgatgtatttccacatgctgggatcatccataacagttggaaccccatatttctcgatac
agcttatcctcaacatacttctggattttgatacgataggagggtggctcataggaaagt
caaccccatatctggtttgattggttttgacagttctttgttttatttcttctgattgca
tagcatattctacgccaaatctttcaatacttgtttctttggctttctccattatttctt
tgttctgtagggcgtgggaaacgccatatttccccatcatggtctcattcattctttccc
tacagacacctccagtcttcatagattctttcatacatttgttggaacagaattccctgt
atgctggaccaccctcagcatcaaaatctattgtagtctccttaccacagacaatacaac
cagtgttattcagatcgtataaccatgccgaaacagaagatctgaaatccgttaaactgt
tatgctcagacaaataccccataacatccacccccgtataactcaacaaaagtggatgcc
tgagtaattttgaattgacattaccttgtttggtgaagaagtatttcacaacccattcct
tgcactcatccgagtttttaggaaggttgtctatgtcgaggcttctgatgacaggggatg
acataaaacgttcacacaagatattgcagtagagtgacctcgcctgcttaggcttgaacg
cagtatgacagcaagcacactctttttcttggacgattcgtggcataataaatcctctta
ttggctacttcattataccacgaatctggtttagaagctgtcgccttcggtgtcaaagcg
ccctttgtgcagagtctccagttcgatgaaggtcatgtcaacctgcgtagacacaatccc
atcgtccttgtgaacagaatatgaactgtctggcgtttcgttcacaaacatgttggacag
aacacaggtagagatgcggtgcagccattggtttcgctccccattaaccatgaacgtgat
gtcaaatgtcgatggatggagatagaaggcactggagttcttgttgtacttgtactctgg
gtacatgtgcatcttgaacaagcggatgatctcacggaccatcttggattccttctgaga
gcgcggtgtgaatttgaatgtgaacggtatctccctgttcctgactccctggaagatcat
ttcgacgtaaggattagtcattgtacccgtaaacaactcaagggtgtcatgggcgttaat
ggtaggcaggaacgggatggattccgacgcagactggatggccttggtcgccgtaaatcg
acccatctccttcccgacgttcagtgcatcccccagcttgaactgagtcatatcctgagc
ggcgcgggaaaggaactgcgcccccataccagccagccccagctcgctaccgttccagcc
aacgccgtagttggttgtaatggactcgggcatacacaagacgatggattcgtttgaacg
aacgtgacgcgcccatgcatacttggtgatggaaccggacttggctccatagaccacagg
agtattccccagagggttctggattgggttctcaacagtctgggtagccgtgtcaccgta
agatgaaccggagatgcggttgatgttgaataggacatagtgtccgagcgttttaccgcc
cgtggcgtccaaaggatagaccagttgcttctgagcctgggacaatcccttcgtgttcag
aactttgatcttatcgattgtcttcttgaagtcagccatggtctcagcccttaaatagat
agagtgttacggctatttaggactagattatgagatactttgtctaccaaataacgaatc
ttctaaacggcaagatatatgttggtgctcacaaaggtgaaccggatgacggttatatgg
gatccggtaatatgataatgagagcaattaggaaacatggtgtcgacaactttagaaaag
atatcttgaagatatgtgacacatccgaggagatgtacgccgaagaagccaggatcgtca
cacaagaattcatagacaggccggatacatacaacctaacatgcggtgggtatggttcat
tcaatcatatcaattcagatccttctaagagaagcatttattctaagaaagcccaggaaa
caatgttggctaaaccgatagaagaacagaaaaggattaacgcgaaaaagggggttcgtg
gagaacggaatttctggttcggaaagaatcgttcgggagagaataatcctcgtttcgggt
gcgttgtagaccaacagacaagggataagatacgaaaatccaataagaggcttgttgaag
atggtttggttgattattctaattgcaagggtgcggtgacaaaggaaggaagagaaaaca
tttccaaggcaaatgctagggaatttaaattcatgaaccccgaggggattgttgtaaccg
tctttaatctcgctaaattttgtaaagagaatggcctgagtgaaggttcgatgagacatg
tacatagcggcagaaacatgacccacaaactttggaggaaagcgtaatgtcccaatatct
tcagggaaaatatgttcccatcaacccaagcaaatatgtcgggaacccaaaggatatagt
cttccgctcttctctggagttggtggcattcaaattctgtgatacgaattctggaatagt
gaagtggagttcggaaacctgtgtaatcccatacgtgtctccagtcgacggacgcaccca
tcgttacttcatggacctcaaggtctggacgcgccgtgaagggcaagaggaactgcaggt
caccctcattgagataaagccgaaggatcagatcaagcagccgaagaagattccgaacat
gaaggagtcgacattcaacaatgcgatgcgaacctggctggtcaactctgccaagtggga
ggctacccgtgaactatgcgccaagaagaactggaagttcattatctggactgaagagca
cctcgtcccaggtgaagatcctgatgtacgcaaacagtttgagctgaagtcgaagaagaa
acgggatatggagatgcaagaccgtcgccatgctgagcgtgtcagggtgctgaaggaaca
gatgcggaaggagattaaacccgccccaacggagcgggatgatggattgctcttacctta
acttctcttgtggccaggggcgtaacaggtatgtctgtcgcgcccgatttgccgaccatc
agcccgagccaatctgacacactcaccccaagtctcaccagaatactgcctgaacccaca
cttggggcgatgctcttcccaagcccagctgcatgacttacagtcagagcattcacaata
tagatcgatggtgtagcctgaagtgatcataatcagtcgtccaggtgatcgtagatcttc
tggcggaatgcattaccaccagcacaacccgtggccagcaggcgggtgccgcccgtgcca
atcacactgatggtagagaagcccaggatgcggcctgtgatggactggtcaaccttcact
gtctccaccttaccgatgcgcagctcatcggcatcacgacggatgaaaccgcgcttgacg
atgacacgcttgttggtcacagcgaattcggtggtcaggacgttcagcacagtcgggatc
aggaacagcagactgacaccgaaggtcggaacaaacagcagcacgaccaacacgtacatc
cagaaaccgctccaccaagtcgggcgggtgaaggcaataacttgctcgtctttgccgagc
atacgatctacataacgcatgataaattccttacttgtcagggttcactaaaacaggggt
ggataccagttcgccgttcttcacagaatgctggactacagcaaactggtcgaccatgcg
gtatacttcaatgccagcagccagcatttcaataatgccgtctgtgatccggtacggtac
attgtagatgaccttcttgatagcgcagcttttgattatcagctgagtacaaacagggca
tgggctgtgtgagacgaacatcgtcagatcaacacgattgtccaatgcttcagggatgcg
catcaaagcgttctcttctgcatggacaaccccgactgataccaactcgccatccacttc
ttgctcacagacattaggagcgccaggagcagtcccgttccatccgatggcaacaggttg
gtcagtctgttcatcaacgataacacaaccgaccttcaggcgctgtgcatagctggacag
agcgtatgcatgagccgagcgcatatgcgcaaacaacatacggggtttgatagccattac
aacaccagtttcttttcaaggaggaagatcatgtcgtcctggtctgcgtgaccgaagatc
tgacccatagcgaccatctgatgaacttccctgacaatgatttctttgccaggagtaact
tcatccaggtccatgattgtgctgacgcgatctaccatgcgcggcgggtgattgatgtag
cgctgcagatacttctcgcgagtggcgatcaggttgttcagctcggcgatttcagactct
tcttctgagaatcgcttttccttcgcctgcagttcagccaggcgctcatacatctctttt
aatggggtcatttccggttcctcttaataaactaaggggaagtatatactcccccttctt
caataaccgctgaatctttattcagaggtaagacttgccgagttcggtcaggcgatagaa
cgtcacctcagtgttcggccagttcttgtacgaaccgtcatgaaccattgagccagctgg
ttcgatcagccccttggtgagtagggaagcccctgtcctggtatcccatgggtcgccttt
gacggaagtgaagccaccagcaggcttggcgtgaacgtgggaaaatcaacattgttgttc
cacgaccacatcggaccttgggcttcgcccttaatgcggtatgggtgaagcatattacat
ccagggcagtgaaaatatagggaaccgcccatggacagaagtttaggactcagaagctgt
gacatgattaaccctctacagtggcttcaggatcgtatggacgcagttcaccgatcagtt
tcgggaagagtgcgaacccaaacaggttgaaagaacgcatggtgccgatcatagcgacat
cttctccttcctcgatatccttcagagcacacattgggtagtattcatcgatctctgggt
cttctgtttcaccaaggaggccgaacgccacctcttctttgatgaagcgagggatcagaa
tgtcaagaaggaatatgaagaacacgattggagcacaggagcggagatagaacatagcac
aaccctcgcaggtgaggaggggcgaacccctccgatgttataggccaagagccttttcaa
ggtcatcaaggtcttcagtgtaaagatcgatgtcctctttcttacttaattccttgtgtt
gtgcttcaaggttctctatctgcttgagcaggcgctcacgggcgtccagagtaatagacg
acagaggcatcttgaacaactcgtcaaggtcaccatcaaagtccgggtagtccgtctgga
acaatgccttcagttcatcaaggctccgacgcatgtcagtcactacagcccatgcgataa
acagagcacggttgttcagcttatggatcctgtctgccatatccttcagcatgtactggc
gacggtcttcgtagcgagccaagcgatagttgaagaatggcaacaacatatcctgccaac
ccgcatagcggtggatcaccccgtcttcatcccaagcagtccaaacaggcttgttagccg
aatacagtttgaacatctgctcaacctgctcgtcactcagcttagagagttcgccgcgct
tgaacacaacagtgatgtcccaaccatcctccgtcgtgtcgtttgcgtactcagtgagga
cacccgccttgtacagaggcaacagcactttggtctcataggttttggcgaaccagccga
tagggacttctgtgatgttgagggtggtggcattgacgcgagtgaacagaccacgactgt
atgctcttccttcctcagtatagcctgtctcccctttgtagccgttccaatacggtttta
agtctttcgggtcttcgccacggagaagcgctctcagggcattcagcacggacttaacgc
aatggcacggggtgtcggtggcataaccggagccgatgccattaataccattcacgagga
acatgggaagaatggggaggaagaacttcggctccagcttttcttcaccaaggtagttgt
attccaagataccctcatcctccttgcggaagatcttgcggataacatcagacacagcca
ccgaaatgtaacgagcagacgatgcgtcgcgccccatgatagaaccaaactggccatcgc
ggtcgaagtacggaatgttattcgttcctgggaacccctgagccatgttcacgatagtgc
cgctcatgttctcaccaccagacttgtagttggtgcgggcggcggcgaacatgccaaggc
ggtcaacgatctcctccttgttgtactcaagagcagcgaagaggatcttgcgctggctgg
gcttgaggctgtcaatcagctgagggatctgacggatgctgttgaccacagagaactcct
tgtggtcctgatttataaaatcggtaacagacaaagtttctatggtcttcataatgcacc
ttcaataattttgacaatgttggggtaaaccctgaggtctatttgatccatttctggttt
cttttcaaacgccaggtttatcttaaattccttccaagcggcatgagcctcttcggggct
atcaaatccgccaagatatttttgtctgccgttgaccatgcattgagaaacatattttcc
gtctcgtttatcaaaataaaccccgatcgggtgttctccccttttcttcttacagtctat
cgtgaatagattaagccatcttggtacatacaaacaatattgtggtccatagactttatt
ccctgggtgtaagatatccttgtccaactgccatccagatctgtaattttcatcaaacca
tagaacaaattcagaccttttgagccagacggggtccacagaacaaccgatatatgtggg
gttcttctcttggaaattggaactatacaccctttccaacatattgacccaagcgttgta
ttctttggtgcatcttccgccagaagacataggcctctcaggtaaatcgttgacggcaac
tccataaatcagtcgtttcataacagatcctattcactatccgtttcaaacaggcaaaca
tcgctaaaccaggttttgcggtaatcggcggcctcgtcgctgaaaccattcttcagtgac
tgttgatagccatcatccagcgtgaccgtcgtagtatacgcatccaggttgtttagaata
cgcttgaagtcttcggtgctgttaccacccagacctttcaggtatttcttcttcgtgacc
ttcttggcatctggagtcttcaggaattcctcatactcggcgttgttcatgaactcatgc
atcaccttaccacaccacacgcgcatgtaaggggtgcgcaggagcttcagcctgccctcg
cggacgtattccggccagtaggtgcaatacagggtgatcagcagaccacggatgtgaatg
ccgtcgtcgtccgcatcggtagccacaacagtctgtggatagcggctgatgtcaagaggt
tggccaggtactgcgccgccgtggattgtacacaggttcttgaactcttcgttcgccatc
acctttgagcgcggggcgttcaggcagttgatgaacttaccacgaagcgggaacaatcca
atcttcttggtgtcacgggcgttcaggatagggttggaggcgctgtcaccctcagtcagt
agcagggagcagccgctgcgatcaccacgggctgtcgctggataatacttctcaatctca
cgataatcgcgcttgctgatatccttcttggccttttcaaactctgcatcgtcctggtca
ttgcgcagcgccgccagttctttgctcagccctgctgtcacgaactcaagcgccttgcgt
atcaatttatcgctgggcttgtaggacgtaccaaactggctcacaggagtcgtcatgcgc
tccttggtctggctgtcaaagcgtgggttgttgatgtccgcagagatgaacaacgacatg
tggttcttgatcattgctggtttcagctcagtcttgaacttcttgaccagctgagggcga
atcgcggccacgatctggtcggccacataatcaacgtgaggaccaccgatgtgggtggcg
attgagttcacgtatgatgcatgcatgaacgtaccagatgaaggggctacagcaacagac
cagtccccggcttcatcaacagcagagccagcgtagaagtaatcaacgaagtgaccaaag
cgatcaatccggatttgcttcccgttcagcacaaccttcaggcgcgggttacacgctgcg
acttcgaatgcgcggcggtagatcatgagcaggttgttctggtcaagccccttgacgccc
aggcgagcataatcagggatccaggcgatggaagtgccagggctgttcatgttgctgatg
accggattagacttcttgctcatgttgtcttcaaacgtctgagcataagacttcttgccg
tcattagtcgtgacgcggaaccatttggagaacacgttgacgagcgaagccccttcgcca
ttctggccaccggacttctggttgttgtactcctcgtcatcgtcgttgaagtttgatccc
gcaaacaattctgaaaataacatttctggcaaccacataccagattcatgtttgaccaca
gggataccgccgttgtcggcaacgatgatttggccgttcataggggaaaccgtgacggtg
atttccgtcagggatttgccctcaggggtcttgctgtggtcaacacagttggtgatgatt
tcatcaaactgtttgataagagcggggttatattcaaaattgtctttaaacacaactttg
tctttgctgagatcatatacccaagccatcccgacagaagaacggatactccctagatgg
cgctctgggcgaaggagtatatgctcgatgtgtgagagctttttgtattttctgtttaca
tcaaccattattatctccgtaaaatttcaaccaggcgggatcttcttttggtatccaacc
tttctgaaatttagatatacaagtttgagctgtggccttagaacacacagagcttaaccc
ggtttctttcaacattaaacaataacggttcttcactttgtcttcaccgttactacacca
ccattcaaagaattcaccagccaggagccattgtcgggatttacccgtctttacaacagt
cgggtgttcccaaggttgtatgttattcatgggattgttctggcgccacatagcagaata
cctctccctttcttctggtcgcctcatccgttcggtgactgatttggtaaggttggtttt
gtgtgcttcggagtgtggtatccctttcctggattttgacaacctgcgccttgattcgtc
atcccaagtgtaacctctcaagctacccgcacgtttcttctgtacttctgggttcaatga
gtttttcttggattgcttacgacaacgttccttttgttcatcagatgacatcacttcttt
cattctggtggaattatttctcctgaattccccaaactctttgttgttcctagacatgtt
gttcatcccagtccatgccttcctgataccggggttgagtggttttgttctccaaagtag
gtgatgtacgacataatgttcttctggtgtcaaccatacaagattagagaagtggttagt
gccacccaagcacacagggattatatggtggcgttcttgataaacgccacccattttacc
tctctgtattgctctctgcatgagagcgtctaagatgatttcgtatttcataagccaaat
ttaatgcgccatttttcaactttgtggttaaatgcttgctccactttaatgcgagtggcc
atcgtgcaattcccctgcaacgccccttctccgcatgccatgcgtgcgacttgtgtaatc
agttgagcaacaagtcgttccagaacgtcttcactgcgataaggctgattacacaatcgg
atgatccggccatggtaatgatggatgaggttcagatgcttctggggttcacggtcaatc
agtcggaaccaatcttcttcaagatattcgggtgaacaattactgtgcatccccaaacgc
gtctgcaccgagtcaatcaactcttctttggtcatgcaaccgtgcagctgctggtctgtg
aaatccatgacgtacagaaggtcaatggcagagataatgacgtcagcaacttcaccattc
aacggttcagaagaggctatgccgtgaaacacatcagacagttcacagatctcttcaccc
agtttgttcagaacaaacacaggcgagcgatttggctcgtgcgcggtgctatcataggaa
gtgccgacgatagtgtgtataaatttcatttcagagttccttgtatgcggagacgattaa
tgtgggcaatgatatagtccatagagttttgaaaactatatttcccgttccgaacatatg
catggatcaggggcaggcggctgtatgccaacctgagcttcagcaagtcgggcatggtct
ggagtttcatgctggtcgcgaataggatatcgcgcttgaattcttcggatgatgggtcaa
ggatgacaatgcgggaggccgccaatccctgtccatattgcttggcctcataaccatcga
gcaggcgcaggttgtcatccctgtacttcagccaataccaatagccctccatggagttaa
acacgccatggtcataggtagtcactggatggtgggcaacatttcatgggcggcggccaa
gcgtttcggatcatgaagtgtatcagagaacacgatgatgttggctttatcgatacccgt
gcccatgaaatgggaagtggttgtcgtgtgctgtttcttgtccacatcgggcgatggtac
atccgcgcctgcgcgtgagtggaagaaagaatctcgttcacgaacgctgtggaagacgcc
catgatgttgaggttgttctctgtctggaaatcataggacagaatcttcttcagcgctgc
agtgtgaccagtctgtcgaatcatgcgataatacaaaatgtttcctgtgcaagtggggtc
tatcacacccctagacatgcgatccttttggatctcatatgcgtccagaacaagttgctg
gataatatcgacgtgggcgttcagagagacttctactttacgtttgatcatggattgcat
ttggtgtatcctcagttaggttccgctcatggggaacgggtccattatacaccgtatgct
ggaaatgaaaaagaggccggagcctcttttagtcttcgtatttccctgtcctgaagttcc
actttcgtgcattcttcaggtccaggtctttgaagatattaccaaagatcttttggaagg
gggtctgctcttgttcttcctcaagatccttgggcttcttcacaggctctttcaccatac
cgccttcgggtttccccacatcggcggtagtggttccaggcgctgccgagccatcctcaa
ggaagtcctggaagcccttcatgattagaccacagccatttcgcaacgagcagaggtcac
agagtggccgtcggcgtcttcaacaacacaccagtactcaccctcatctgcggcatcaac
tgccgtgataaccaggcttgcggtagctgcagtggcattagcgcctgcatcaatcaccgc
accagcgccgccagggacatcagagaagtaccaagcatacgtgtacggtgtggtgccgcc
tgtagcagcgatggtgaaggttgcgtcagcgcctgctgtcacgtcctgagaagcggccag
atcagtagacagagccagcgcacccgctactgtgatgaccgtggagtcagtgtgaccacc
ttcgatggttacaccatagacggtcactgaacccgatgccagcagcttgaatttgccacc
gccaatgtgaacggctttggtaatgtcacccgagtaccagttgacgccctgataggtcgc
gttcgccggagcgacggtcgccagcagttcaacaacctgaccgacttcgccgcctgcagt
tgcaggggtgatggccagaccagttgtcagcacagcgcttgggtcgtggatttcgtaggt
gatctcaaagccgataggcttggttggatcaactttggtcacaccgtccgcctgcagatt
actctgggtcagcagtgcatccagacctttacactcagtcaggatctcgtctgggtcttg
gttaagactggtcttttcccaacccagagcagtgcctgtgacagtgtgcagacgctcggt
ttccggtttgttgcgaacaacttccggtgctactaatacagtgattgttggcatggtttc
ctccactcgcccaaatcgttgttcagagccatcatcagctcgttatctggttcatacgaa
ccggaacataaatcatcacgccatacgcctatcgtcaacaaagcagccttgaggcgtggc
atctgagacctatccgtcttcaacacaagcatacgacagactgcttctgcttcgaacgta
ttgaagagagtgatcagctgattcaaaatgagccgtggactcttaccaggaacaaatctc
ttcaatgattggttaattagcgaaatccgctgtatgtctaccagcatctcgtcccaagag
accgaatcaacgatgtaatgcctcagggcgtaatccatcagattgctttcgtcaacgata
accatatagaataagttcagctgttgtacactgctttacttaatctgtaatttttcgatg
agttgcgcaatcagcgtgatgcggtcttcgactgtgatgcccaacggcgcggccagtagc
ttcagatcatccacgcccagtaggttcagagtctctactgtgatgttggtggagatgaca
gcacccttctcaaacggcttgccatacttgtcacgcccgtagcgcttgagcgtacccgcc
agccctggaagctcctggaggagttctttggtgccatcttggtattcgcacacccaacca
tacccaccagcgtagacgacgccgttgtctccccctacgggcatgttgtcaacagcacgt
tggaggtaggaaggcagcacaccttcttccttcgcctggataacatcaacaggggctggg
gctggggtttcaactttcttgatttcgggtttcttggccatgatcggttctcctatagac
tgttatgtatttaccacagcaattgcagcagtacacgtgcatcgcgtaaccatcatccgt
gaaatcacatccaccacagcgacagaacaatttcacgaactgatcgccgtgcacttcgcg
aggagggaagttcttgtgggagtattctctggtctcaccttcgaactgaaaggagtcaat
caggaacttgtctgtcacgcgatgcgagccgtatgcctgccttgcatatttgaagtagac
gtcgttggttaacatatcgacctcaaaagaaaggaggccgaagcctccttggtggatggg
gtttggttacttgtacaggccagtcacatcaatcgacttgtgctggcgattgtactcggc
agtgtagtcatccaacaccaggtattcacagcagcggatcttgctggagccatagtcgtt
ggtgatagacacgatgtctttcgggttcagcttacaacggacgacgcgctggccaacaga
gccgaagcactgcttcaggtatgccagggagcacacgtgcagaccgtaggaacacagcgt
ggcgttgttgtcgttcacgaatgagcgagccatacgtacgatagtgccaggagcgttgct
gatcatgttgctgtgcttgtccatgtagttcccgcgcactgatttgtagaggatgatgtc
accatcttcgtcaatctcaatgtcggagtatgccatgaactcgtagatgcgaccagactg
aaccagagcagctgatgggttctggaacatcttgtccatgaacttgcccatgcgatccag
gttagtgaaatcacccttcagcatcagtgccagaacacgcttggcgatactggtgccagt
gatgtcatggccagaccacttcactttaccacccgttacgtctaccagaccttcagcgta
cttagcgatggcatcacgagggcgcatcagcgagtatgccagcttcacgtctttgtcttt
gatcgcctgtacgatgcggtcataggccgggtgtgaagtggtgatcgtttccggcttgcc
gttaatcgcgataacaacgctgtcgggcagaatcaggatctggtgttcgttcaggaacac
gtccaggtctttcgcgccgaagtcttgcttggtcttcttgtcgtcagccacttcttcaac
ttctttggtaacgacagcgaattccacagaagacagagccagacgcagggtgcgaccaag
gatagcatcaaagtaaccgacgcgacgacgggcatccagggatccacggataggataggt
ttccccatctacaacaacgctgatttcaacgttgtccggaactttgtccgcaccttccga
cagcgccacagcgatttctgccatcttgccgatagcttcaacaccgaaagcttgactgtt
cccttccacaggggtcagttcggacttttcaaagaaagcccctgtgaaattgccgtcgtt
agtgagacacaggtacttgttgtggttcggcagatatgcccccacataccattctgagcc
atcaacgtctttggctgtgccgcccggttggacttcgaagacttcctgctcttccggctt
gataggagagatcacagttaccttgtttccctcctcggtaatgcggaccaacagggcacg
ggcaatcgtcttggcgcttacagcaaagaactcggccagggcgcggttgctctgcccagc
cttgctcttttcctgaatctgctgaatttcttcagtggtcagggacttcagcgacaatgg
gttgacacccagttcggtgtctgcgacacgctgcacagttgagcgaggtatgcccagcag
agcagcaattgcgctctggctcatgccttccttcaaatgcttgaggatcttttcatcaat
cttgttcatcttgtagttcccacgttggttaacagggctattatgccctgacaatggaat
ttgaaataacgtccaagtaatccgatgattcttcgatcgggttcagggcgcttggtttgt
agttctctttcaagaaccggataacacggtgccgctcgatggtcaatcggttgtcccgct
ttgctttccgcgtcggtgtgcgtgcaatatcaaaccgcgtaaacccatgagactgcaggg
catccgaagcatatccaaagatctgcatcatctgatgctctgagcggaatatcttttcat
tgcgctcgttggtgtacaggtacacattgagagaacttattgtgtcctggaaatgactga
agcggcgcttatcgttgatcgataccggggctttcaccaggctgtgataatggcgcacag
tctgctcatccatgatatcgtctataatacccattaatttgttgtagcgagtgaccaatt
taccatagcgatcttcatcaacatcaccgaacgcctgttgaaccagatggctcccgtatt
tcaatcggtttgccccaaggcgcatgcgacgatacgatttcagcatgcgttcggcattat
cgcgctccatcatcggcttcacgttttccaacatgatcttcaggatctcatcaatcggta
tgaagacctctgggaacttcttcatcattggcacagatttacgacgagccaggaagatcc
tgttgtgaacattcaacatattgctgatgtacactggcttgccttcatcgtcgacactga
ctgcgtgatcatacagagatttacgaataccccgcgctgccgcagctgtcaacgtcctgt
ccatcacctgatggatacactcatggccagacacttcgatgtaaacgatgcgctcacctt
tgttgatgatatcagagatctggtcgcctgtcagttcttcatgttgacggatgtcgaagt
tgctgttcgtgaacgggaacaacccaggatctttggtgaccggaggtgtgacatacgtca
gttcgttcatgaacttgacttcggcaggctcaaacaccgcactcaaccaatcgatgaact
tatcggcgaagcagagatagtcgaccgtggtttcttccttaccaatccaggattcaaaga
agtcatgaagatcctgcgcattcttgaacgcagggttgtccttggactgattgcgcttgg
tgacgtaagaagtgttcggcttggccacgacaaccatagtgcccgtgtccttcagctgct
tgatcttcaggttacgagcacgaacgctgtcttctatgaccacagtaacatgctggccgc
gttcgatccatttctgtatttctgagatagtcaaagtgctggactcaccccagtcataga
agatctccatggagaacggtgatgacagttcagtgaacggagcggtatggccataatcac
gctccatctcaacaggcatcgggtaacgataatatgaatcgtggaagcgcttgtccgccg
ggtattctttttcaaccatcttacggaacccgctgccgaacatttcgctcagtcttgcct
tctccatatacagggcaagaggaccacgcttacacgccagctccaggtcgcgcatctttt
ctgtcaagattgcattggcggtctttttaaactcctcagagagcgtctcacgcgtaaatt
cgtcatatgaaaggtcttcacgtgacggtggtacgttcagggaaccgagttcgaagaacg
tataggacgacggaaacttgctcatgatggaggaagtgtctgggtccagctgatccaggt
caatcgggtacgacacgccgcccatcacagcgtagtgggtgtggtcgttgcccttcggct
ggatgtacgtgttgttgaccttgaaatcgtagctgatgtcttcccagccgaaacggtatg
aagcgttctcaacaaccggacgttgttcagggcgcatgacacgaccaaggcggaccagtt
catcagagaacgcagagaagcgagcgttcttcacagggatcttaaccgtcatgccgttaa
actcatcggtgtcttcaggtttaggatcgcgggtgtccaggtctttggtgatcaggtcaa
cagtcgggatgcgcttggcgttcagatacatcaggaagcgatggagtttgccttccatgc
gactttccacagtgaacgaatcggacacagcgaacggcgatttggaaccgagaccgaacg
ccccgatctggtcatcgtcttcttccttcgtactgtggaagagggtcgtgtacagtccag
gtgagcggatgatttctccgtcttcacgacggaacaccagagatccattatagaatcctg
gaacgccaatgacttcggcggaatctgggatctcgtcttccttcacgaccatgttgcctt
ccaacagcacttcgtcttcctgggctgggatggcttcgccgatgatcttttcaagcggca
gcccaataccgtaatcgcggatttccaaccatggctcgaagtcatcaggcagatgcacaa
caacacgtgtgcccttcggagcaaggtatttgctgtggcgagcaggagggggagtgagag
gtgcgtagtgggatgctaccatacggtgcatacgatcgcgcatgccatgggagtcgatgg
cgttacaggtggtttcacgcagggctgctgcctctttgtaacgatacaaggatgagaaca
gagtctcaaacatcttgtcgttcatctttacgttgaacgcctgcccttgaatggaagacg
acgagcggatgaagtgctcggacttgcgcattttcatagtgtagaaatcctatcaatgtc
aaaggggaaacatattggttgagtgggtatgatactgtggtgggcttcaattgaaaaagc
cctcggctgagggctttgttcagatcaatcttctgtggcaaatcgtgcctggaagttgaa
tgtcggtcgggtagccccaggctcaagagtttcctcaagataacccacgaccgtgcgggt
gaccgacacaggttctttgcgagggttgaccggagtggccagcgcgatgatcgatgcctt
ctcttcttcaatgcgggtgtaatccacgttgaagtgataacggctaccgaatgccgccac
ttccacttcggtgatctgtagatctttcaggtcagtgctgctcagggttcccacgttcaa
ctgtgagcgcagatgctcaacgatgttggagtacacatactgtggggtgatcagctgttc
aatagaactcataacatatcctctacttttcgggttcagttttacttaatcgagcgacct
ctgctcgaaggaagatgatctcgtcggccatcatcttgccttcttcaaacatcacccatg
acctggctaatttgggattgccgatggacaaatccttcaggcgctcctcacttacgtttg
cgcttgttctttccattggtcttcgccttcttcttgcgggttacagacgggcggccatgt
cccggttcaccgggtgcgccgccctgagtgtaacgacgtccccacatatcgtccccgcga
tgcgtggcgatgacttccatttccgacagcgccaacatggcagcgacggcagcggatgac
ttcttcatttggtttcccctttggcggcgtatgacagcgcctggacgatcatcacagcca
gcccgatagaggcttccaacccgtctcgaacagcctgctcgatttcttcgtcggactgaa
ccacagggcaattcttttcctggcggcgacgttctgtgttgatcagatcgcgcaggagca
ggtcggtgaaggagtactcgtcaaagttctccagataattctggatgcctgcggcggcag
gggctggctctggctcctgtgccccaggatctctcagggcggccacagtggcatcaatat
cccacagaggattcagcaacaacagaagattgactgcgctgcctgactctgaagtcggat
tcttgcccagcaccttgtacagggtcttcagtgtttcgtcaaatgtcagaactgtctgtg
ccagttcttcataagttggtttggtagtcatttgcgtttgctccggcttttgttcttcat
tttggtggcctggcgtttgtgagcagcggctccacgcaggcgtgtgggttcttgatagcg
gcggtcagcgtaaaactcccgcatatcacattcagcagacatctccgtgtcacgttgttt
cagcttggcaatcagagccttggtgtctagcatctgttgtaactcgtcacaaatgatcat
gcgctcacccggttcactccgacgcttcggaatatcatcgggtgtgatgtggacaacctc
cactcctggcagcttctcttccagcaggattttgatcagccgagagcccagtccggctcc
aacaatcgcaatctttcttggcttgtctgtcatgttcttgtccatgaaaaaggggatagg
gcaataataccctatccccttttattgaagaacgattagacttcagttttcggttctggt
ttgataacgccgcgcaggtcttgaataggtcgaccgcccaccgccatcacatagatggtg
ttgatcgtctcaaaccaagacagctggtcaacaccctcggtgtatggagtcaccggaaca
gaagtcttgatctctttacccttcgtgttcggttgttcgaccacatccaagaacgcacag
ttcccgcttggatggataacaccatcggtgaacaacacgaccttcttgcgaggattatcg
gcttcaccgaggcacaccaccagatgatgaatcatctcggggcgggtgatcaatgcatcg
tttttgattatcccttgcttgatagcagagatcaccacttcatcaaggaacatctgctgt
tgtaccaaagtcaacgcagtttcttcagtcagtttcacgctcatgatatcagcctttgaa
gttgatcggtttctgaaccccagcgtcaaacgcggcctgggtacgggtatcgctcaccac
ctggcaggtcttgtcaagatcgatgcgtgggtagccgaatatgccagcaatcaacgaacc
agggaactgagccagcttggtttcgtacatcgcgcagatgtcgagcttcttggtctgact
gatacggaactcatcgcggcctgagctgatgacaacctggatctctttgtacaggctgga
atcaaactgaatgttctgttcctggatccactgcatcacagccttggaaccgtcagcacc
ataacgcccttcgaacgtgcctttgatgacttccttcaggccgtctttgtacatgtcagg
aatctgcgccgtctcctgaactttgagcgtgtagttgctcagatagttctcagagtcttt
gttgaacttcttgacctgctgttcagtgcggttgaagtcgttgaagtagctgatgacagt
accgatgccgacgatgaccatgcccagcaaagccaaaccaacgatccaacctgttgcaat
acccttagattgagacattctttacttcctcttttgattaaaaattaaacggataacgac
gacggccaccattgtactccattcgctgcaatatgaaaattgcggtgaacggtaagcagc
ccagcaaaacaacaatcacaacttcccaggtcttgagttcccgccacttcaggtactcca
tttccttcatctcgacgcggttgtagcccttggtgatgttggcaacaacatctgtcatga
cgccgatgcccatatcatgcccagtcagatccataccgttgcgggagtgaagttcacggt
tgtgcatcccatcagcgaatgacgtgctcttaccccaattgatcttcatgtccttggtga
tatcggtcacgacaatgacgtcgttctttttaccaccatcccatgcgtagaccaagccct
ggaaatattcaactggctgaccagacgtcacaacccagacgatattcacctgcttggccg
cgcccagcttcttcagaacatcattcagatagtcgttccagtatgtggttggcaaagcca
ggccggacacgttcagaacgcgagtgacacgatagtagtcatagacttcgggatacttgg
gaatcttgtctttgaaacgctcggcaaactgctggtcagagcgagagaacagagagtcct
tgttgcccagcacataattcatgtaggagtgctcacgggcggctggctcaccaatctgaa
cctgtgcccagcgcggcggctggccaaggccacgacggtcgatgcgatcgattgtcagat
taccaacagtcgtcagcacatcccagtccacatcataagaatgctcataacaggtgctgc
aatggcgggtacgggtacaggacttgctgctaccagagccggaacacgatgtggtgtagt
agcagttgcactcatacgagtgctcacagctcaccttattccgctcctttgcagtgacgt
acccgttcaggatctcaacgtctcccgaactgccgagggagaacgcagcataagcccccg
cctgaatcagacaggacagcaccactacaatcgcggtcgctatcagagtctctttcggct
catgagtcttgcggtggtagaccacaaacaggatggccagtatcaacggcacaccaaaca
ggaggtagatcatttagattcaccgacgagttgcgccttggtcatcccaaggagttgatc
tttgtgctcaggattggcaccgttctttaacaacagatcccaacgctcttcatggtactg
tgggtccagcgcttcatcaaatgtaatgtgatggcggaacataatagtggccactgagtg
gacgcagtgagcgattgcgcgcttcattgttctggtagtcttaatcatttagattcaccc
atgatgataacaggagcgccattacggaaacaactatattctgcaggaagaccttcgcga
accttctctgcaaatgattcagaaacaaccagacggccaaccagaggatctttttgtttt
ggggtagactcaaagtaatcgccaaaagtcgcttccatatcgagtagagacacatcttca
attcgttgcattgccatgatgtatttccttgcaaaagaaaggggaacgggctaatattaa
cccattcccctttattgaagaacgcaatcgcagtcagattactttttcttcagctcgtcc
agtttggcttcgatttgttccaggatgtctttacccttctgaacaatgacttcaccgtct
tgcgcgtgtttgcggaagac*aag*agcgccagcaacgaagccgacaaccacaccaggaa
gtgtatacactaacagatcttgtaacatgattatatcctcactttataggcgaggatatt
tatatcaacgtttcaacaatccgagaagactgacgctggttggcttcggtttatcctcaa
ccttgtgcacaggtgccttcaggttcttacagacctcagatggttcccagcgcgtaccct
tttgcagatgccatatgtgcagagggataccagtatcaaagaacacggacatcttccact
tctggacgcctggaacgtgccctgcgggagccttttcgcataacagggtatctggcagcc
agagtgaacgggcttcccagagcgctgcacaggagtactccggccagatgcgttccatgt
agtcgatctcatcccatgtacgctcggcgtcccacccaatgtaacgggtgttcttttcac
ggaagaacttcttcagccagcatgcgccggaggtttcaaagttcaggcgattgatgaacg
tcaggtggccgaactcggccacacaatcctggaacgcctgctcaaggtcggcctcaagga
tgtcacactcttcatcagtgatagggcagccattgatctttttcttcccgtgcttggtca
cccaatcatcacggttggacaagaacgccgcgccgttacggttggactcgctaccatcgc
ggtcacgcagcatgaagccagggacgtcaatctgccacatgttgccaaagaccatgttca
gggcttcaaggaagttccaggcgctcaggcggccgaagtatttccaggacattaccgtat
cccacagattggtgaattggtgtacggggatgtccagttccagcataggtcggaaagcat
ccatttgagtgcggcctctaagccagtcgatgtaggactgaacacaagggatcatcttgg
acttgcggtagcggcagtcggtgtcgaagcgcatgcgctcgaagttcaggttgtaccagt
cagcgaagcgttgcatctcttctttggactgaggcggtacagggaactcactgtagattg
tccatggaccgatggcgttgtagcagcagccccaaaggaacgacatccagatcttgcgtt
cgatcttttgggcgtctgtgataccttcagtgacttcaattgcatagtccatcagacgca
tctgctggttgtgctcttcagtataggataacgcctccacccaagccttgagcaggtaca
tgcgattttccggcttgcgatagtcaacagccagatcaatcggatacttccattcagccg
gaggcatatagcccgtcggcattttagacaaatgtttcatccaagtttactcccgagttc
gacacggaacgccaaatagaagaaagcggcgatcgatataagacaaagtaacaggaaggg
gcgttactcaactccttcagtcaccatgatgccaacgagcgagaccatgaaggaaacgaa
catcagcatcatgaagacaaaatcagccgacctgatcttcatctttcgcttcctcttcag
gagaaacaacttcaggttcaggagccagctgaatttcttctggcttcacaaaccccatcg
ggcgttcccacatgtcgaagaagcggcggtcggcggtcacaaaccacagacgggatgcag
tttgggtcttaccggagatgaacttctgggcattggtctgggtacggaacggagccgcct
gcagccactgaccgaagtctttggacgacgggttggcattcagctggaactgagggatga
cgcagttcttttcaggaatcaggcgcacagcagtaatgtgcttggcgtttccggtgtagt
caattgcgacagccacagcatcgcgagggatttgaattttcattttggttccttgaatat
tttgtaaccagcagcgccgatagacatcaccgcgccaatatagtacatcacagtcacgtt
caacttctctgaggtcgttaagtccagaggggtgaaatgataggccagggcagcacatat
tgaaacggctgacataatcaggccgatgaacaacagataattagacaaccgtttcatgat
caccccttcttcatcaggtcaaggagagagcgcgacgctgccttcggtgattctggctgg
gcactcgccttggttttagttttggatgccttctggggcttctcaggcactctgtgcgcc
aaagggttgctacccttaatcttgcgcagcatgggcgtggtatcacaatatttttgaaat
tcttctttagacaaccccaatccaacaaaatctataataaaactaccgacaaagtggaga
ggggcatcaaagaatttcagtatattccacccaactgccttcacaccattgttgtttgcc
gctggtgagataaacaattcgttctgggagtctggttcaagttcgtatccaatggaagcg
tactcactcatgatcttgacatgatcctttgtgtattgatcgtttcgcccccagccagtg
tccttcgctgccttaccagaacgaccgatgatacgcttgtcgtaatcttcccgtgcctga
tagatgaaggatatgaatgccatgttgttgaatcccaagtcctggtggacgaactcagga
cgccaccgatggctctgcatcataggttccccttccaagatgatagttgcatctttgaac
tttaatttgagatacttcaccaatgaattggccatctcagaagtcttgagggtggagtgg
atgaagtccatggaagtccaggaagccagatctgatttgttggacactgtatacttccca
atgaataccagattgatttccttgaaccaaaacccgacctggatcatcttcttgtcgaat
tcgtattctataagttctggctcatatttggttcttaaccactcaaggaattgaacgacg
cgagtcccctttcccgttccacttgtcccacggatgacgacaatacccggcgtcacacta
gaatttatcatagtcataaaacgtttgtcctctttaggaatccaaccatctttaaacatg
gcgaccatattacgaaagacgctctcgtcaccctttagaatacgatactctgtgtccagt
agtttagaataccacaatccgatagatttgtaaccacaccctcgttttggcataccggta
ggattcacagtaccaccgttgttcacccatctattatagatcctacgggcgtccttccaa
atccaccaataaccatttgaaaccatgaatggataggaagaattatccctgttctccttt
attgattttgatacacgctcccggaattctgggtcatcccaaggatttataccagatttg
tatttcttgccagtcctggccaacgctgccttgaattggtttggtatgatagaattgtct
ccacccaatttcaggttcaggcataacgggtccgacagcaactcatccgtaacaataata
gactccaggtcggatgcttccaacctggtttcaaacttttctattaccgtctttgaaaat
tcagaagcgggaagggattccaacaaccttttgatgatcacaccagaacccatataagaa
tcctgttctggaatacatgaacaggagcgtatcccgacgtagaatctaccggtcgggata
tgaattatcttatacgtgtaatggtatttgttcactcgtcatcctcaatacgccagctca
cgctgcccatccatggtgcccagaatacagcaacctgtgggcggccattctcttcaaact
tcactttatactggccgtcgaagttatagaagatttcatccgcttcagagcgttgaccga
tctctaccagtacttcatggagagccttggccgcgccgataggagtcggagtctcctgct
gacgaatgaagttgttgacatggatgatcgcgccgtccatatcgctatcaccggaacgtt
tgtctggggtttccccaaacttagattgttcttgcacgatctcctcctatcggacgtatt
gataatggccaatcaggcggttcaccacttcgacaatattgcggttcaggaagtcgaagt
ggttttggccttctactggtttaatataaagcatatcttccgagttcgaaagatccagtt
tttcataattgccctgaggaacaaagatgacgaagatgttgttcagaccacacggctcga
catacttcggattgtcatcaatcaggacatcgccagccagcagatgcttctcgtcagtgc
tgacaaacccgttgaagatgccggggaacttgtcatagacgaactggcgcttgctgcgct
cgtgttcaggctcgcacttcgacacagccacaaattcaacatcgtcaaagtcttcgagca
gaatcttcttcagattcaccaggaactcgtaagcgccggggagcgggttcatcttggcat
acaggtcaggacgacgccaccagtccataggatcgttaccactcggcccacgttgtttgt
gcagccccaattggacttcacggtacagccacgccggatgcgcacgttcacgcatcagaa
tagccaggtcaccagcatgagccatatagcactctttggtgatcggctggaactggaagg
acttttggtcaccagttgcaagtgcggcagcagcgatgttctctgtgttgaaccactgca
cccaaggagacaggctatcaaccagagtcaggtcaacatctaccaggacacgatacaggc
cgccgacctttgatttcatatcataaaggcagatcaaattgttcatttgtcttcctcaac
tttgtcgtagcctgtagcaacacattgcgtctcggtacaatccgcatacagaacgacgga
agcctgcttcacataggtggtgcagtggtaggtttcgtcttcctggatggaatcgtcata
gttgcagaccgtctgcagaggtccaggagtactgttctccagcgcggcatgagccttgat
ggtgtcttccatcttggacacagcctgatcattggtgaacgatggcgcgtcaaggtcaac
agtagacgcaacgtccagtagggtggagcatgcggtggtagagaaagccagagcacacac
cagaagaatcttattgagtttcatttcaatcacctgtttgtcaaagggtttacaggggga
attatatccccctttgggttattgaatcaacctttcttcttttgcatcatggcaagaagg
ttcacacggcgcttgtgtgaccagccgaccacgtcgaggatagactgaatcgggtcgatg
aaggacttctcaaaggctgtgtgatagtccacccatttacccatacccagttcctcaggg
aagaactcaggatatgcaaagtagttctggccaaacgggttgccctgtttcagcaatacc
atctgcactttatcgccagactcaatcatcggtagacccagatcttcgttcttctctaca
aggcggttgtatcccacacatgccttggcagcatagtgagcgccagagatgaacgaaccg
tcggaggccacacacttctctatgtcagacacaccggacgccttggcgatatcatccaca
gacagcttcatgtactcctctttgtacccgctgatgagcgtctgtacttcctcttcggtg
ccgagcaggatgcgctcatagcacttgacaagacgctcacggcaccattcaggtgtggtg
gacttacgggcttccagacctttgaatttaatcttcggcttctcatacttgatgccctcg
ctgtcatacacggccatcgcatacatcttcttggctcgccagacggcggatgatgcaatt
acttcacgctcccacaccatgcgctgctcgaacccattcatggtgttgcacagaagctgt
gcccactcattggtcttaggctgatagttgtccttaatccattgatcgatgttatcaacc
atcttatggtggtcagtctcatccggccacagttgcttgacaaggcgctcaatgcagatg
tagttggagtcagtgtcacccgcaatgacgaagtcctgccctgtcgtcccacacagtttg
ttcagataatcatcggtgtaacgcttgttccacttgttgatcagctggccggacgttgtg
atggcttcggcgatgttgaggttgaagtactctttgaaccagacgttgctcagagcgccg
tagccagcattcatgaggattttaagcccctgctgcatcgtatcttgggtggcggttctc
tcatcctggttaaggatctctgtttccaactcttcgtccgtcagagtcgttaaccaattt
ttgtattcttctgggctcataccaattcacctatatattaacgttagcaccgtagaggac
accaacatgaattttgaaagatatattaactttgttgtcgcttgtgacaaatccaacagt
ggttcttcagcttatctagagcgccatcacatagacccactgtgtatgggaggggaagac
aaaccgtacaatacttgttctctaaccgctcgccaacacttcatagcccattggatgttg
tctagattataccctgacaacctgaagatacttcaggcgttcaatatcatgttccacgga
acaactcgcgtttcccgcaatcacttcaattccaaagcatacgagacactcaagataaaa
agatcctcactgatgaagggtaaattccccgaacactggtcggaagaacaccacccgtct
aaaacaaactctacccgatttaaagggaaagtgagagtattccacaaatcgaatccgaat
aaatcatactacgtgactaaggaagaattcgaatccaatcctgacctcacttcatggtct
aaaggttccactcttgcgtatgacaaagatggaaacaaacacagagttcgggttgacgat
ccccgcctcaaagacgggtctcttactccttccggtcgtatcattgcccaaaacaacaga
ggcatcaacaacgcaatgttcaagggacactacaagacaccgttgggtatcttcgtgtcc
gcaaaagaagccgccggagttcacggcatactttggcaaactgttatcaaacggtgtcgg
gatgagaacaacaaaatcatatctcatcccaacacaatcaaccgatcccaagacctgaac
atgaacgaacattcacattatatcggaaagtcctgggaagaactcggctggggatttatc
ccttgctagagcgatgttgtttctcctctttcgcccaagtgaggagctgttcatggttca
acatgacacgtttttcacatttacggtcgctgtaaataccgcgcatgatttcagacagga
aagacatcttctcgttgctgaagaactgcacgttcggtgtgaatgacacgttgtagcgac
gcagggtctcaaagtggaactcacccagagcaaccagttcatcaacaacctgcaggcgct
cgtcaatcgcacgcatcagcttatcgtgaagggctttcatcaatcgacgtttgtgcatcg
gggtactcatgtcgttcatcttcgcagccagttcttcgcacatggcttcaatgatctcac
ggcgctgatgtttatcgccaacgatggtctcaggaccgaggttgtattgctggatgatat
gtggatatcgcttgtgttcagggaagctcgctaattcatcccccgtgttcgccatccagt
ttaacgaacactgctgtatgtcaccatacaggccagactatatcacaatctctaggactg
cccagagattctctccatttcgaggcgcttgcccctactctactcgcttcagatcagacg
cttagtcgtcggtcttgctttcgatagtcgttgaaccttgtcacctaccacttcaagaaa
atcacgcgagtctaaccccgcataaccaaagagtctattgaagtttctcgccagcttgcc
ccactcaacagttttctttcctaaatcctgttgggctaggcaatgagccgttatctcttc
accgctcatgctagcaaacatttcctttcttttctctaaagaatctttaaatttctgttt
agcctttgggtcggcattcgggccaacctgacctttctttagacctattatacatttcaa
ctcaccactcaaatatcttgggtcttgtgttgaaactttgataacactaccgtccgggag
tctgacaggcactgtgcctttgtttgcgcgactggatctttccttaacattctcgatgat
ttcttcacttgcaccgaaatatttcttccctaacatgtcatcccgctttaccccagtttt
tgcctttgatatttttaacctaacatcatcgcgcttggctgggttactttcccctgacaa
catttctacgtttttacgccttaactcttcactcaattcaccattatgtgacttcatcat
gaagtacgcaaagaacgctgatttgtcttctggtaatgcttcatgtaacaagcgatgagc
ttccacatgatctttgtataacaagtttacaatattccattcttctttagagaactcagg
ataatgcgcctgaggcagtatatgatggcgttcactatattcatcaccatcgtaaccgtg
ttcctggcaaaacttcaaatatccttctatcttgtcgtctaaaacaactaaacccctttg
atagaacaaactcttcatttctttcatgaccatactccttcaccgtggttaaagagtatt
taggtcttcgtagttgaccttggctgctgattatctccaaagagacttcccagcaattaa
gagagttattcgatggttgtcaccaaccaaagcccctatgctgctaatttaagggagttc
aagtcctcagagaagacccagaagtagattcctggtgtcacctccatgacgtatgcgccc
tcaaagtcggtcggaccatcgtacacgcgctggatcttaggcacgatccccttctcatag
aggcgatagtagcacattgccagccacggagccacagtgccaaggccgtcctcatagttg
gacttggtgcggtaggccaggacgaacatcagctggagtaatcgcagcttttgctcaaga
cgccataccagcttgacgtccttgataccatatcgggtgtgcttggcatagtcattgaag
tacagatcaaagagcgacttgctctcactgtagtccatcttcttctcacccagctcaaca
taggcaatccagtcaagagagtaacgctcacgggtggtgtacgtgtgcttcttgtagatc
tgcatatagtcgagcatagggcaacccacgaactgatacgtcgtgatgtcgcccttctta
tcgcgaatgatacgcttcttgatgataccccaaggactgaggcgcgatgtttcgctctca
cccagcacttggttcatacgctcaacaagataagggctatcgaacgtctcaatgttccag
cccgtccatccgtcgaactgacgctccgaccagaagttcaggaatgctctaagcaggtct
tgctcggtagtgaactcctgatagacaacctcaagaccgccgatctctttgtcttcggtg
tcgtaggcgaacttattacgatctttggaacacggcataccccataccatgaacttgttg
gtcgccatatcctgaagctgaatcagggtgatggggaaagccgcattcatgtcttgggtg
atcttgccgttgctgtcaatgacagggaactgatcggtgacgttgttgctgatgaaggaa
ccagggaagtgctcacggacgaagtcatggttggccaggacttgcttatggaagcggcgg
atgcgcgcctcactgcctttgaacgtctgctgctcaatggttgggtgagggaatggacct
ttggtcatctctccgtctttccatccagcagagaacacttctatatcgaggttggcgata
tggatgttgttgtaatcgggttcaatctttcctgggaagctgtgggcaatgaactggtat
gcataatctgtttgcccataaatcgctgaaccctggacttctttatattcttcaaggtag
ccatcggctgtacgcatgtcggcgaacttcttggcgacgaggggttcattgagcagaccg
actttgtcaacatttgaatagtcagccgtgggtaaatagagagtgggttcgaatttcttt
ttcagcagacgacgattgcccatgtcatccgcgattcgaatcaacaggtcattgcccctt
cgggcaacgttcgtatagaaaacggtcatgtaattctccaggttatccgtgccgttagca
cgtgggcatatttaaccatagagccattcattgaccaaggagtttattatggcaatcccc
ttcgtaggtatgatcccaggggcgctcaagcaactctggaacctcgggactgatttgatc
caatataagcgggaagttgttcaggccaaacacgatgtcaagctggaggccatcaagtcc
tcctctgattgggaactctctaagatcactgaagtcggtggttcgtggaaagatgagttc
tggactatcgtgctggctgtacccgctatcctcgtcatgactgctccggttgtggaacta
attctgttccctggtgagtatcataaaggggatttcatcaaagcagtaatcggtggcctc
caggcgctcgataccgcacctgaatggtatacctattcattattgacagcaattagtgca
tcattcggtatcaaaggctacaaccactacaaaagcaacgggcgaaaagcccaagctgtg
gatgctctcaagcagtttggggtcaaaatcgtacagaaggatcccactgttgttactcag
tcgggtgctcccgatcttgagtctactcccccagctgggtctactgcgacctctggtgcg
tggcctgatctgaagaaataagttcaaggggaggaaactcccctttcttttggtgttagg
gaatgaaagtggtaaacaagagattgctcgtcacccaaggcggggcgacgatagtgcgcg
gaaggatttatgaacagacacagctgggcgatcataagactcgcctgactgtcaagaacg
tgatggatgacctggctgccaacggctgggacgttgagaagtgcgctccttggccttcct
ctactggtgttaagttcggtgatcccgattacaaccgcctgaagtcaaaacacaccctct
accgttcgttgacgcaggcagtgaatccttcttatattccaggcgcaccggatatcgtca
aagctgatccagagcgtcagcgcctgttcatcaagaaagcccgccgcaacgctgcccacc
aatacgagtctttcatctgtaaactggaagacaagattggcagccacagcgcggctgaac
tcgacggttcccatgtttggggatattcaatcctgaccgtgaccactccggaaggaaccc
agcgctggaagactcagacgatcatcaatgtgtccaagctgggcaaactctttaaccaat
atccaactcgcaaggtgaagtaacatgaataagaatttggcagacatgatgcgcgaagcg
ctggaagcccgtcgtgagtttaagaaattcgaaccacacgtccgtgccggaataatcatg
gtgaagctgttgcgagcgcacctgatggtacatgtgaaccgggtggacgatattacagaa
atccgctatgacctcgggaatcgagtcgtgggtaatctggtgcaaattctctctgaggcc
aaaatcactccttcagaggctagtaacgaaaggttccgccggatgttcgctcagtatgtt
aatgattccatgctagaggaaggtatcgctgtcaaatggcttccccacgaactggcattt
tcctttgctgaacatggtaacgaaggagaagtgaaatgaagaaaggggcttaacgcccct
tttcttattcttcccagaagtcgtcatcgtccccgacggcggccagttcagtgtccagat
cttcatcagtgaacggcggcagcaccccattctgaatcagataatccatctcgtcatctt
ccagctgcaggtcagtggcaatatacagcgctccactgccctcttcgtccgtctcgatgc
tgtatgaagtgtatggcactccattcaccgtgatgacaacagacgttggatcctcgggat
ctacgtgcgcctcgaaggggacgccatcaatcggcgcatcttccaggaaggttgccaggg
ctactgcagcacgaacgacgtccgtaccttcaacgcctgcatagatctcttccgcacccg
tctcttcacgatcaaatagctcaatcgtgataccatcttgaacaccagtccatacaggga
tgtcattggtgtgttctgattcaaataatttggaggttggcatgttgggttcctcagtgg
gttagccatatggggtatttaggcttcccgcttggcgaggcctggtttgtacacgacaac
ttccctcaccataggcagagccgctggatcaataatgatgacggagtcatagccctgagc
catcaactcttttgcattgtcgtgaacctttcctggttctatgccaagttccctcatccg
gtcttcccaggccgaggcattgttggaatccagaacaatagggttgttgaggcgaacacg
gaaactcatcacgtggggttccccttcctgtcgatatcggacagcgttgtctgcataacg
ctgtgcctcttcttctaacccagtcagatagaagccaggaccgagcgtaccgcagtctgt
ctgaccgaagcgcttgaagtcgaactcatcgaattcacaattagacccatgatacagcaa
aaggttgccgaacacaggatgttctgattcttgtaggtattgcaggaaggttttcataga
taccccacacggattgtatggggtatttaggagagatcaggaaggggtgaagccgtttac
gggtactgcttcagggatagccagttcagggcatgctgccttcattggctcgatgtacgg
tttgctgcctacaatccagaacagagtgttctcgttgagcagctctggcttgtgttgttg
gatccaggtcatgaccttgccttcatagcgcggatgcagctcaatatcaccccactgata
atccatcaggtcattgtaacgaacccaattagtggtgtgaagatcccaatggtgtacctc
aaagcgaggaagcgttatctctggctcatccttctgcctgataccacttaggaggccagc
cagcgaaacgctcttagaggcatgctgaagctccttcttgccgtgcacatagtctgggtt
gtcgtgatagcgacgagtgaagtcgacaatgtgaggcagattggcttgcttgccaatgat
gcgcaggcggctctcaataaagtccaggcggttcggaccgatgccaatcagatagacacg
cttcagattaggcttcggatgcattgccaatccggtcaggatgctcgtgcatgagttaca
tgaaccagccgggatgatcaggtcggtgatatggtccgggatgttggcaacctgttcacc
gcctagcatatggaatcctgcgattcgttcaggggaatgcgctgtatgatccagggttat
cccatactccagatagtatgccttccggttggtctgctcaatgagcttcttacagcgcgg
ctggatggtgctattgtagcccgagccaacgaagttgaactcactaccaaaccatgcact
catctccaccatgccgtggttcatgcaggtgttaggcttggtcgcgccgagcacagtggt
tgtcttgccaccgaagtgccgagagactgccgtcgccataggggactgcggactaccaac
aacagttccatggatgatgtcaggggagcctccggccttgagatgctcaaccatcaacca
gatggcctgacggagtttgctgccattaatgccctgctgaccatttgcataattggacag
cggcgcgaaatagtcttcacgcttgaaccagacctgctggttggtttcggggttggcaac
gagttcgcacggggtgtgcttgtagagatagtcttcccaatgaaccagatcgcggctgag
ggaaagtgtatcgaagattgacttgttcattctatttctcctgtagacattggcttatca
tagcgtatccacaggagtatagaaaaggagaatctcggcttacttggtcaggaaatccag
caggcggcggaagaacgatttgtgctcgacgggctttttagactcaggcaccgggataga
actggcaggcttgactggagcgccctgatcatgaacaactacattcccttgcacactgac
aggtttgaccagagacctttcatactcacgtgccatggcctgatacttctgattcgcggc
gtccagatccacggcgacgactttacgacagcggcgcgttgcgctctcatcaccgtggaa
atcgtatccgttcttaaccagccagtgcacggcacgttcaaatgaatggaagatcatgaa
cggctgaccattgccttcttcggcagcggtgataccagagtaacccatgagcacaacctg
acccttcacgtcgaggtcaaaggatgtgcattcaccaggctggttcagatcacgcggagc
cagctgggaaccacgatggatataattcggcgacaaaaactcattcagagttcgcttgtt
gcctttgtactcgaacagacgaatacagatgggagttgtcagttcatgccattcggcttc
gttgacccagatagaaacattacgcattggtgtatcctcaaatcaatgataggggtttaa
cggttaaattttaaacccctttgaatcattgaacaaattagatggtgttcatgtagagag
ggacaacctgctcagcgatcaaaatgatctcgttgatagtgaaatcaccaccataagagt
tcaacttcatctgtgccccgttggtcacgaggttccctgccttgtcaacactgaagaacg
tgatgaaagagagaacgtccggaggcggtaaactggaatcgcggctctttgacaactggt
tgccagtggagccgacaaagtccagcaacattgttcggttggatgtcgacccagaccatg
tcccgatgatgttcaccttgacaggcaagatggaatcgaccggaaatgcatggaacttgt
gatccgacaatttgaagaaaggggctaacccagtcacggaagcaggatgtggtgttttgc
catccaacaacgttaagagatcaacaccagtcgctccagcaggcaaagccgccgtgagtc
cagagaacctcacttcaactttgatgcggtgtgtctggagcatattacccaggtaaggag
aaggtagaatggccatgactcctcctaggacacgatgatagaggaagcagaagacgcact
cttaacccatccgactgttggtggggtgagtacaacgatattgccttgatagagtgtatg
ggccggagaggaagcactcggcgtggttgggctgtcgcacaaatacacagaaccctgagt
cacttgtattgttttcaatgatgtgccatctgagacttgtgtccatgtacctgtactcag
agtaaacttggctgttgccatgatacacctcctgtacaagttcagatctatttataccgg
acaaaagaaagccggatttccatatccggcttaccacatcgttgaggatgggttgaatga
ctacacactttgcactggtactaccctaacactgatttgcgatgatggacccattccatc
tgggctgggtgagtgggagttgaacctcagtactctggtgatcaacccagagagtcgcgc
ctcatccgtttgatagccagtttaggtcttgcaaaacctttaccgaccgtctacaaacag
actgcttgaccgagcgtaataaggacgggcttcacacccgattgagcatttcatctgcct
gttaaggcgaccagtgccttctggcctatacacagctggctgcaacgcttaccgtgtttg
gtctaccgccacgtgctgggtcacgctcgaggacatcggccatccttcctcagccaatcc
acgtgacagtagatttgaatcagagtgtacggtgtagcaatccgcaggggtgcacctact
gcagctcttacactctgaaactggtgggtgttactttcgtcgggttcagattccgttcgg
ctctggagctgtcacacaggactgtcgctggcttacttcgtgcttacttgctttcgtttc
acacccattatttgccgtcgggcgagggattcaaaccctaatctttagtttgcatttctt
caaagctatcatatgttcactttgaataatatgcttccttgtacatcaaaacaggatctc
tatttcatcctgtaagacccgacataattctggcgatggcggcaggacttgaaccagtga
caaagcgattatgagtcgcacgttctaaccaactgaactacaccatctttattcgtactt
attcgcttcgatcgcctttaattgggaatcagcgccagctttggtgtcatgtgtaccaag
aaccttcgtcttagtgtggtcaagaacaacccacttgtcaccgcgcttttcgacgaactc
aaccatcggctcgtcgttacattcattgagataatcactgaatgatttcatcatactcac
caattgtttattgaacaactggtttatttaggtgctcccgaggcggtatttcaatcccgc
gatcccatctcgcctgccgtagaccagagcttgctggcagtccaacaatatttggtgttc
cctgagggagtcgaacccccaacttccgttattctcaacaaccttccccagtccgtgcag
tctggtactcaattgcctaccttcacgttcgcctgtatccaagcctatctcttcatttaa
ccttacagcctcaatctgcacgggtgaaagagcttcagagatactgccatacaacgggaa
ctgaattggcggggtctgaggcttttcacctcacctgctggattggcctccagctgttct
ctctggggaattaccgtccggacggctatcccttaaactatcgccccataatctattgtg
catccaaccaaggactgtcaaccctctatcccgtttgtgcatgatcagttcatgcaggcc
tctttgtgcgcctcacggcaacgcgcttctgttggtcattggctcgcactatagcctcac
aacaggcgtttatttttccagggctttccacttgcaagtcttgaccatacagggatacgg
gcttgcaagatcgggttggatacaactttcataaacctgtttccaagtccatcaaagttg
caaccgaagctgcaactcgcaactggttattctcagttacttgtcctctaacgctcggac
caaactaggcttggttggtatcactcggaggcaagattggggttgatagccccgccaacg
tagagtaacacttcacccaggctcctcttaacgccgaggtaacgacactgttttatccgt
ggtttatcgagggatcaggttaaccccgtttacgcgccatcggacggcctcggcattgac
tctctatgccttcggataacacaccctgcccacggaaaccgttgttggggtggagagcgt
tacaaaattgaactggtatatatcatatacaacttcaatctcaagtgtttgtcaagtacc
ctaacagctttcgttcagtgggttaactatactttgttaccatttattgacaaaacttta
aattttggagagggtacagaccgtgccctctcctcgttgatcatacttatttccggcaag
aaatagtgagataatgaatcaagttaattcataacctccacaatgggatttctcccaaat
ctctatttctgtgttgtttgatcaattacccccatcacaaaaagtcttcatacacatagg
gccaccgtcgttgtctctccgcccgcaagttgggcaaacgttagtggtctgcatgtgctt
aattactggaaaagcagtcataccagttttttgtttgagtaccaatttcttagttttcat
atttgtgtcctcttagttaagatagttgttgaatgttaggagcatcaccttacgagacta
ggataa*ccccccccgtgcatacaaatttactacgattctttattgacaaaagcgttatt
taaacacttttaacttcacatcgcgctcgagtagatacacatattcgagcgcggcttcgc
gtgacatataatgggtggaaggggtgctatgtttgttcagcgtctcttttaattcaaccc
ggtcggcccagccattgattgaggtgccgtagaaaccaatgacggccgcgaaataaacat
gttgggtttccggctccagaatataattcactgtgaagcatacttcagagcgtattgctt
ccagtttgataccaacacgcgttacctcattattgtttggtacacataaatggcggaaac
gatcacgacggacttgtgatgatcgagttaactcggacaccaaattcgaagttgcgacaa
tgttgaaagagaacgtggaagcattacgaagatccgatttcgcgagttcaaccccagatg
aaagaacacggtggaaattggcttctttctttgtcagccgtttaatttcttccgctatct
gttggaacggaatatcgtttaatttcttcccttcatatttttctaataaaggaatgatgt
gtttggtgacagcagtgttaatgtgcatgaggctgctcgcttagtagtttgtcaggatct
tctatatcggaaaatctgcacccaaaaaatttattggggatgagtttaacgcttatattt
aaaatgggatggtaaaacgcagcccattcaaaacgtacttgttcgtcatcgtattcatat
tccttaacaagaaacccgtgatcgaacaaagattgagaagaaccactaaagttgggtaat
ctctcagttaacagaagagatttcacgttcttgattagtaatgtgttgttcataatatat
ttcccactatcaaataaatgctaacatagcatatttcactattattgaaaataatatcca
gcgtgcttaattgataggtaaaaactacttttctacacccccaacaaactgtatcgtatt
gttgtgccctttgagttgtgagtgttaacgaacaacgaaaagcagcctccatggctgcgg
aatgggactgcctgtcaaggcggtgttacgagcgaagcgagtaggttaatataatcgata
tatcgcgagcgcgaggaagccatttcaatccgctccggctaaatatcttcaacaccatat
tcaagctcaggtgatggagattaacatggctacacaaacagttccctcactcgacgtcag
gactttcgagttccttctcaagaagcgaatgaaagcagacccgaccttcaaagattacaa
cttcgaaggttccggcctcagtgctatcattcgtatcttggcctcggatgccaacgccgt
cgggtacatgcaaaacatgctgaatggtgagagccaccttcattcggcacaacagcgatc
caacgtcggcctcgcggcggggttcctttcgtatacccctgacaactacaaggcatcatt
cctgtacgccaacgtgacagtcactccatacgacgccagcacagcccccgataccatcgt
gatagatcgtcgggcgatgttcattggagcgaaggacggcaagtcctacaacttcactgt
agacactcctgttagtgcgacgctggttgatggttcctacaaatttgaaaacctgaagct
cgttcagggcaactggctgtacaaatcatatgatgttgagggtagcgcgatctcttccta
tgtgatcccgtcttcaactgttgacatcaaccatatggtggtacaggtagcggcctctga
cacagcagatgagactagcacatattcccgttatgtcagtccgttcgacctgagccaata
cgcccagctctactttgtggaacttggtctggatgggatgtacacctttgaattcggtga
tgggtacatatgcaaacgcgtcgaagacggaaacgtcgtctatctgcagtatctagagac
atctggtgaagatggcaacgacatcacctctttgtcttctgcttcatctatcggtggctt
caacctcgtggacgttgaactggtgtcagagcgctcatcaggcggtgccgccccagaaag
cattgaagacacgaagcgccttgcaccactggcgtaccaggctgagggcgcggctgttgc
tgagatggattatgctgtactgacagagcgtctgttctctaatgtgtcacgtgctaaggc
atatggcggagatacgctctctcctcccgactccggatacgtgtacattgctgtcatccc
tactactggcgagacgctttcggacgctgagaaggcagatatcgtggcgacgttagacaa
gtataacgttgggaccatcacgccaaagattgtcgatgctgacatcacttacatcgatgt
gaccacaaccgtgttctgggatccgacatccactgcgttcaatgaagaacaactcaaggt
cgttgtttcaagcggtgttgtcaattggggtgcatctaaccttgaagggttcgaagagtt
gttcgataaagagcagctgcaagaagccatcacaaagatggaccgttctattgcgtccaa
catcgcatccgtgaagtacaagcgccatttcaagccggactatggggttctagacagttt
cacgtttgactttgacaggtctatcgccgctggttctgtgcgcatcagtggtttcaagcc
gcttccggctgaggtggatttcacatactacatacgagacgtcagtggtgtgttgaatat
gtacaaggtcagcacaacagatacgacgaaagagtatctggtgcaggcggttggtactgt
ggattatgtgaatggcgtggtggaattacaacagatcactgtctcaaactacaatgccga
gggtgtgactatcgtggtgtcacctgatggtctgaatcagaacctgcaggcggtgcagaa
ccaggtattgcgcattggcgcagtaactgtcctgccggaggtgcgttatgtccaaagatc
ttaataacggacacaatggggtgaagtatgaaaccccgttgttctaccagaacgaattcc
ctgcgttcattgagttcatggacacgttcttcaattggctgtatcgccaacaggggttca
ctgaagaagagatcttgtcttaccttgcagacccagaggcttgggtgaatccgaataccg
aagattcacctctcgtacagctgatcgacatcaagaagcggaagactcctggcactgagg
ccaaagacttcctggaagacaagttcctgtcgcgcacgtttgaagagatgatggcgctgg
atgctgaggatctcttggatgttgatggtcggcctttgttgtccatggaagacaagaatg
aacgcatcgacgactggtatgatgatttcggtttccaaagaacggtggataagaacttcc
ttgagtttggccacttcgtgcctaatggatcagactctttggtgacttcagacggcgaca
cgttctctgtgtttgtggcggggatccgacgccgaactctggaccatgtgcgctggttga
aattgctcaagcacatatatcgtattcgtggcacaaagaaagctatcgaactgttcttct
ggatttactttggatgtcctgtgtctgtatactatccaaaggaagagatcggcggcctgg
atgataactttgaatgtgatggcgcaactggaatgcgcgatgactattactatgatgaat
tcacttacgtgataagagtccctggcgacgtatctgattttgagggcgtgtttgagcgcg
tcttccgtcagcatttccatcctgctgggtttaccgtattcctggaaagttcgaggagtt
aaaaatggccgatttcctgagtcaatatacaggtcagcagattgatgcaattcttggttc
tgttgacggcaaagtaagcaagaacgatgttatcaacgatttcgccgttgatgacccgtt
gttccctccgtctgctcatctgacgtatgagctgaagcgttctgtggatgatatctacga
cacgctgaataacaaagtgatccgtaccgacggtggtgaacaaacgatcaacgggagcaa
gacttttgctgcgttactgactgccaatggcggcctgaccgttccggctggaaagaaact
gtccatcacggatgagccaacttcatcgactgatggcgttaacctctccatgctccgcaa
acatggggtgagtgaggacactgctggagtgaattctggtctgaagatccaactactacc
caacggttacaattccctcgccttcgatgggaccaaccttactacgtactctggttctgg
tgtcccgtcgactcttctcatggtgagcggggcaggcactgtgaaatacgacacgtctgt
gtttgtgacttctatcttcaatgatgtgcgtttcaacgcttatctgaagattgttgatta
cgacgccgatatgtcggatgtacagacacagttcaatactgtgaacaacactttggcatc
gaaggtcaacacctctgtttacaacacgaagatgtcaagcctggacgccagcatcttaga
tctgacaaacaacaaagtcaacgtcagcacgtacaatacgaagatgacctcacttgatag
ttctattagcagcattcagggcgatatcagtacgatcaacaccactctggcagggaaggt
caacacagcgacctacaatgccaaaatgacgagtctggacgcggatattgctgcccgtgt
aaagattgggaagaccaacccaagcagtatcattgtcgccgcttcgggtaactctgcatt
gccggacttcgacttggtgaacctttgccaggtgttgatcagcgcacaatggggtacggg
aaacgtcgtggacacgtatcgcgtgacaatcactcgcgacgggactatcaagtcagagtt
gctggtgcagaagtccacttccggtacggtgacattcgcaggttctgtagtgtcttcaaa
acttcgtctgacgataaccaatgcgaacacgacgacagcttgctccgttgactacaatct
ggtcgcttctttctaaagtgaaaactaaatacccctagatgacatgaacacatttagggg
tatttgaaatggctaacaaaccaacacagcctgttttccctctcggcctgggggctgaag
agcagtctactttggccggtatcctcaacacaggcacgattgaacacgggccggatgctg
tcctgactttgcctgagggtaatactagcgctggcctcccgtcttctattcgctataatg
ctgactccgacaaatttgagggcttctacgaaaatggtggatggttgccgctgggtggcg
gtggtatccgctgggaagcccttccgcatgcctctacggcaactctcgctgaagggaaag
gctatctggtagacaactccacgggcgtctctacggtggtgtttccttcccctactcgcg
ttggcgattctgttacggtctgtgatttgtacgggaagttctccctatatcctctgacca
tcgatccaaatggccacccaatgtacggttcaactgagtcgatgacattgtccacggata
gtgtttctgcgacatttacctggtccggagatgtacgtgggtggattgtgactgcaggtg
tcggtctcggccagggtcgtgtgtacagtcgtatgatttttacagaaactgtttcatttg
acactacgcaagtcaccctgacgtctcaaccgtccattgttgacgtatatgttgacggca
agcgtctgacggaatccaagtattctctggatgggttcaatgttgatttcagcccgccca
tctcttctggttcagaactccagataattcagtatgttcccattcaattgggttctggaa
gtggttctggaagtgggacagtcattacatgggtttataactctggctccgcaattggcg
gtgaaaccaccattactctagatgtagatgccgaagacgtgtccgaaatattcataaacg
gtgtccgccaacataagaatttgggatttcaatacgaatttacaaccaaagtaatcacgt
tagcccatgagctggacatgggcgatgaggtggtaattgttgttaacggtgacccaacac
tatacaaccagatagatcacactccgaatgaagttgctcgagctgcgaacgtacccgttt
cccaggtgattcttagtagcaataggtccgccaaacttgacagtaagacggtgttattcg
atgtggttgcgcagaaatattggagaattccctctggtatcccaacgggatctacaatca
gtgatgttacaggctccagtctgacttatgtgccaggtaacgtcgttgtctcccttatcc
cctatactgggtttgccccagattatgttggaataacaaacatcaccccaggtattttca
taaacatcggtttcttcgcgagtaaagtcattattcaatcagactttcacgcgagtgttg
taccaaacacgtggaaatatgttgtttatgcagatacatactcatccactggctttaatg
tacgagtaatcgataccaccacaggacagatagtagacagtgggaccggtgatattcctg
tcgttattacggcatggcggtaaatattcactaaataccccatattggcgatcctttatg
gggtattaaacaaatgtctagaaacattgaaagtatatttggagccgtagtcactgctcc
gcatcagattcctttcacgtatacagcaacaggtggagaggagtcaatctcgttgccctt
ctttcccctgacagggtttgtcaccattaatggtggtgtacaagtccctgtcaacaatta
tgaaattgatggtaattccatccatctcgaccatgctcttggaaatggtgatgttgtgta
ttgtttgtttgataagatcatttcaccagaagatcagactgttggtgtgtttgagcctgc
ggacgcctccggcctttcggcaactttgaccacaataggtgctcagaaatatattcgcga
tgggaatactgtcacggtgtggttgaatgttctatacccaacaacatcagatacgcgttt
agccgtaatttcaggtcttccatctattggtcttccagagattacatattctggaatatg
tcctgtgttaaacgactccattattgggcttgccgttgtgaaaggaggagaaaatttgat
tcgattcctcacacaaacaggcacagacgtcaccaatgcagatatttctggtaaaaatat
cgcattggtgctgagatacgccgtttagttctttcttcatcataaacatatattcttcat
aagtaacgacaggagattcttcatgaactcgcaattctcacagccgaaaggttctgtttc
aaaagagactaacaaggattccatcgcccgcaaattcgggtgtaagaagtctgaggtatt
gtatgccaaagcgggcgtatctttatctgggtataaagtaatctacgataagaacacaga
gcgttcttatgctttaccttccgacttaccttccgactccgtcttcatctccttaacaaa
tgccattctcactcataatggggggactgtcgatttgggggcactggctgttttgcgtgg
tgaatttgtcacagttggtggcacattcacagttggtggcacacttggcgtaaaaaatga
attactcacccacgatgatggtaaatatcgatggggtggcacattccctaaaattgtacc
tcttggttcttcaccagaggcaagtggtggtatttctcctaccacttggataaaaattta
tgatccttctttgagagaaaatttgttcagttcggcaggcgctggtgttatcggttcagc
ggatggaaacgtgcaaaatgatttatctactcttaaaataagcaccacaaaacttaataa
ccacgccgatctcgttatagacgattatttattttctggagaaacaacttatgacaatgc
aatacaacgtgtgttaaccgagtcattatcaagtggtcgtccaataaaatttcttcccca
tgtgtataacttctccagccccgttacattaaacatggatgcgcctggtataaaaatata
tggtgcgggcgtgagcagaacagagttgaggtttcctaacgcagctgcaggtgttactca
attaattatcaagtcgaccgcagattggtatgattttgtttgggaagggatgagtgttcg
ttcatcacacgctgggatcttgtgtcaaatcgggaacactaattttgtggatcctttgaa
tgtggcacgccttgaggatttggcgtttctaaacagcagcagcattggtgataacaatgt
tgtggccctgagtttagaatacggtgtccaatgctcgttaattaatgtgcgcgccaattg
ttatgcaaccggtactggtgttaatgtggggcgtgcgcttgttgttcgacaagttgggtt
tacaacctatgtgtcttgtagttttggaaatgcgagctatggcgtgtcattccttgatgg
cgtgtcattcacgaataattttatcggttgcgattttgaaaatattaacatcgcattgta
taacggagtgccgacttctggcggacatacatttatcggttgtcagttcagtttgtggac
acaatttttggctcaagcgccagttggctcaacaaaccggttcttgataatcaatccaaa
tgtttctcaggtcgatgggttggtagatcccaataatgcagtgggtgtaaaattccagaa
tgatcaattggatatcaccacaccaggattacctgcatccgggtcttcagtcacaaacac
gacggggcgtgttgttgtcgttacaattgggggtggcactgttagtgctattctcagaaa
tgggggtactctcggtataacaaacggcaccgtaatattactcccaatggacaccataac
actcgtgtatagcgctggtcctagttggtcctggtacaaattggggtgatagacgggtgg
ggtgtaatccccacccaaataacatttgggggtgcaacaactaaataatacaacaacatt
tggaggtattaaatgcaagaaatgaacctcaaccgccgcccgtactgggatgactggaat
ccagagaagcggttttcgcgcatcttattccgtccggcacctatcaaagttcagacgcgt
gaactaaaccagatgcagaccatcttccaggaccaactggagaaacttggcaatcatcta
ttcaaagacggttccatggttatcccaggtggcctgacgatcaccaacactgcagtgtcc
atgaagttcactctggctggcggtactgagttcaccgacctggaaaacatcgcagaactg
tacgtcctgggtaaagacaacaacgccaaggcgcgtgtactgtccctggagcgctatgtt
tcagaacccgacacgatgtatgccattctggagatgactgaaagcggttcctctgacggc
tttggtgttagtgacaatctgtatttcaacacatacgacgtgaacgataacttcattcgt
atcggttatggcattgctgcgactgtcggcggttctatcgttgctcgcatgaccaaaggc
gtttacttcgtccgtggcatgttcctggatgttgagccagcgactctgattgtggacaag
acatccaactccacttcgcaccgcgtgggcttcaaagtaacagagaccatcgtcactgaa
gtagaagacgaaagtctgttctccaatgctcagggaaccccaaactctaaagcccccggc
gcgcatcgtttccgcgtggacctggtattgtcccgcttcgattataacgaagaagtgtcc
aacttcgttgaactagcgaaggtgaaggatggtcgcattcagtccatggtgactcagtcc
acgtacaacatcctcgaagacagtatggcacagcgtacctatgagaccaacggggattac
aacgtctctactcatcagatcgacctgcgcgagcacctgaaagagaacaacaacggtggg
gtctacactgctggcgaaggcggggacgaaagcaaattcgtggctgttatgaagccaggg
atttcctatgtacgaggccgtcgaatcgagaatctcggtgaagaactggtcaccatagac
aaggctcgtgacaccgacatattgaacaacaaccctgtggcggtttccacaggcaactac
ctggtgtccaagaactccaaaggggttccagtcatctctcgcacgatccgctacaagttc
ctgaacgcctcaagcgtaacccaggccacagcgctgttgatttcagcggagcgctctggc
actgaattccgtctgtatatgcgagatctggttgtgactggtgacatgggtgctgtaacc
aaggttgcatacgaagaaagcggtacaacaatgttctcttgcgatctggaatccaaccag
tttagccagagttcggcgattgacctgatcttccctctgcctgtgttcggcgtgaagacc
ctcgcgcctactgggaccatcgatatcaactacactgttctgcgttctaacaagatcact
ctgaactctgctggcgcaggctctatctctgctcctctggggtacagcttcagtcctgaa
ttctctttgtattcggcggcgaaggcagatggtactgcagctcagttcgatgtatcttca
ggtctgtccctgactggtactcctgttggttcggctctgcaaatttccctgggtgcaggc
tttgccaaccagtctatcaacctcttggcgttgatggtacgcacgacagcgactatcaaa
accaagaccgtgactgaagtgactgagaccgtgacgttcacttcggcggccagcatacag
cttggcaaccatgacggctacaagctggtcagtgtgaagaactcaagtggcgctgacgtc
acctcgaacttcactctggacggcggccagcgtgatgctgcatactaccgttctaacctg
ttatcgggcactggggtcatttcagggacgttcacggtggtgtatcagtattttgctcac
agctccggtgatttcttcacagcggactcctattcgtctatcgattaccaggacatcccg
aactatgtttcatccagttctggtacggtgtatggattggctgatagcctggacttccgt
cctaagatcaccagcggcgcttctgacaccgatatggttcgtccgaacaccgcgatcatc
ctagacgcagaatattatctgcctcgcatcgatgctgtgtacctggcagacaatggcgtg
ttcaacgtagcgcgtggcgtgagctccaacaatctggcttcgcctgcaatcccagacaac
ggcatgcgcctgtacgaattgatgatcccgccttacacagctaacatcgatgacatccag
atccgcactatcgacaaccgccgctacacgatgcgcgatatcggcaaattggagacccgt
atctccaacgtcgaatactacacctcgctgtctcagctggaatcctcggctatgactcag
caggtgttcgacccgatcactggcaacccgcgcttcaaaaatggtatcgctgccgatcca
ttcaaagacttccgtctgatcgacgacctgtctccagactggatggggtccatcgatact
gataatggtcgcctgcgcccgtttgttcagcagaacgcgattgacctgacgccagtcggc
tggaacaacgttcaggatggaatggttgtgtgtaactacacccgtgagatctctgtacgt
caggactatgcgaccacgaccatcaacgtgaacccgtatgcagtattcaactgggaaggt
ttcctgaaactgaacccgactactgactactggtttgagaactactatgttgctccacgt
gtgatcaacgaaacgatcaacacccgtggtgcgatcaaagagggttctgtgtatggcaca
tggcgtactgtgtctgtgtctgagcgtgtgtgggaaccacatggcgcaggcggtgtatgg
tggggctatcgctaccgcacgactgtgtccacccgtgacgtcaccacgtacacgtacacc
gacaagacgaccactaccctgactggcgaacagatcgttgaaacgcaggttatcccatac
atgcgcaaaacgaacatcaacttcgaagccacaggtctgcgtccgtttactcgtgtatat
ccgttcttctctgggcgtgatgtcagtccgtactgtactccaaacggcgggacactgggc
ggtgcgttgaacactgatgccaatggcaacatcaaaggcgtgtttgcagttcctcagaac
gagactatcaagttcaacacgggtgataacgtgttccgtctgactgacagtcctgtagac
agcaaatctgctgatgacaccctgaccaatgccgaggccgttcacaagtcctttggtaag
aaacagggcatccagaagacttatgtcaacactcgtgtgctgggctacactgcaaccaag
tctaccgaaaacaaaacggaaacggttgaagtcgcgaagtggaatgacccgattgctcaa
tccttcatggttgccaccaacatcggcggcgaatacatcgaaggcattgaagtgttcttc
tccaccaagtctcgcgatatcccgatcactctggaaatccgtgagatgagcaatggtctg
ccagcgacgacagtggttactcgtaagacattgaacccatcagaagttttcacctccaca
gactcttctgtaccgacgatgttcaagtttgattatcctgtgtatctgcaggctcagact
gagttcgcgattgttctcctggccaacacccaagattacaatgcgtacatcgcggagatg
ggcaagaagaacttgctgaccaacgagttcattgccaagcagccgtacactggtgtgttc
ttcacatcttcaaacggtacgacctggactcccaaccagactgtcgatatgaagttccgt
gtgtatcgctgcaacttcggtgctggtgataacatcgtgaccttcgatgccaaagtcggt
ccgaagactcgtcctctgggtcttaatgctgtgaattgcgtcaatggttcttcaactgtt
actgtgtacgctccagggcatggcctgactgcgggtgaaacggtgacattgtccggtctg
acaggaggttgtgggtttactccagagcagctgaacatccagcatacagtgactgatgcg
acgttcacgacgttcaaagttgtgctgagttctagcgcagactctgacggccagattggc
ggcgaggcggcttctttcctgggcaactacttggtcgacatgttctatgcaagtgtgacc
aattcagctctggaaggttctgtgttgaaactggaataccgctaccgcgatgcgacctct
aactcattctctgattgggctgagttcgaatctgatacggacgtgccgctgccgacggaa
ggaatctatcgccaagtgggtgacttccaggtgcgggcaaccatgacgcgcaatgaaagc
aacgtgtacacggctccgatgatcgatggtgatgacttcactatcatattcaacacctat
ggtgtggatccgtttgaagacgtgttcagctacgtgaccaaggatatcggcttcgataac
ccttgcactactctgaaacagtacttcggcgcaatgctgccttctcagtcttcaatgact
gtgcaggttaaactgctgcgtgcaggtcaggagatggatagtgtggcatgggaaactgtg
acaccgacatcccctctggtcaatgacggttctacattcttcgaatacgaatacgacaag
actgtggacagcaccaatccgtttgttggcctgaagatccgcctgctggtgagaggcaac
cgtacagcaccgccatcgttcaaagatttccgtttgatcgctctggcataagtagtatta
tcaaggcgggggcaaccccgccatcaacagaggatattatcatgcgtggtgtaaaagtac
aggggcatgcatcgatgatgagaagtagctcttgccctggggctatcatctgcacagaca
gtgctgctggtttagcggctctgaacgcccgtcgaaatcaggaagaaaaggacaggacta
ttgcagcgcaggcagcgcagatagatcaactgacagcgacggtacaactcatggcggagc
acctcgggatcgaaatccctacaggaggccaagatgacaacgtcgacgaataatatcatt
gatgtgaaagccatcctcacaggagtgctgacggcagcgatagtctctgtcggctctgtt
gtttggatgatgggcaaatttgagaaccgtcttgatgtgattgagcgtgactccaacaag
gtcgaccaaatcctcaccaaggtgaacgatatgagtgagaagattgccgtgttgaacaca
gacgtcaactacgtcaagcagaacgttgctgagctaaaactcaatagcagcagtctgtcc
gacgacgttcgcaccctgcgtatcaccgtcgccgatcttcagagcaacaaaaggaatggc
aatggccgttaattcaatcacagaccgtaaaggctttatgaattacattctcaagaaatt
gggggcacctgtaattcagatcaaccttgacccaacacaggtatcggatgccgtggatga
cgctctgcagaaattctgggaatatcatcgcgatggtagccaagacgcgttctttgttca
ccaagtgacagaagaaaccattaccaatggttatatcgaattccccaaagatatcgacga
cgtcaccgaagtcattccaggaccaccaatcgaatctatcggcaactgggcaactcctca
gtggcagatggcacaagcgatgttggtgccgaagtcggcgctggtgtctatccgcctgat
cgactacgtgtccatgcagcagcgtctgtctgacatcaccagtgtgctgaacgtgaagcg
caccttcgtgtacaagaaattccagcgcaaactctatcctcaattcgccctgacgaagga
cgaggctctggcgttcaaatgtttccagaacatagacccagaggtagaaggcaatgaaga
agcatggaatgacatgtggctgaaggcatatgcaaccgcgctggtcaaacgccgttgggc
agaagtgctgaagaaggcaagaggcatccgtctccctggcggtatcgagctggatggtga
tactatgttcagtgaggccgaagcggagatcgagcggttggaggaagaactgcgcactgg
acagcagtaccctatcgacttctacatgggataacagaaagccgggttatcccggctttc
ttttacagcttgaggtcgtggtcactgatatgagacctgtccccggccaggatatacttc
ccagaatcactgatgttcttgctatcccaccattcgatgaaatcggtgccgtttggctcc
ttgattaagccaacgatgtcatatgccccgtctgcgattttcgcatcgatgcagataata
cgaactcgacgaccatcgcgtgtttctttgatgtcttccacttgcatgagctattcctca
aaagaataaacttcgactaaataccttcaaaattgagggtattgatatggccacttcaaa
aattctttctgataaaatctacgactgacccatcgtatacaaaccattcagtcgcaccgt
caaaatccttataccccgcacttttacacattctatgagaaattctttccaacctggaaa
caaataatccgtcggttgaattgaatatttccagaacgttgaagtcaaatggggtagtgc
ttcttaaacaatttatgcgtttcttaggcgagttggttattcctactttcatacaacctt
cgtcgttgactaggatatataagaaaccttccttagaataattgtaacccgattctgcgt
aatacgggcaccaacttcggctgttgactaaattaccgtacctggattcccacctgtgtg
tttcagaacattccatgacacaaattgtcacattgtccctgtacttcccgccaatgaaat
ttatgaatttaccaccgttgcttacggcatactctgataacctgactttagcttcttcat
ttgagattttcttgtttccacgacatgaagggcaccaactccctttgtttatcaaattca
cgtaagttgctgagtgccattcatggcctgattcacaaaacaaaatacacttagtttggt
tggtgacaaatttaccaccgacaaatccgtgaaatattccacctttagaagaagcatatg
agttgattctcttagaagcaatttcttctgtcaagacgatcatattgattcaccttaaaa
acaaattcaactaaatatatttaaatcttgaggaaaatattatggctacttctcgatact
tcaattacaccggacacaacggcactcaaaagctgattgatgacctggtgcaggaaatga
ttgagttgcgtgggatagacatcaagtatataccacgttccatcgttgaaaaatttcctg
tcaccaacgatgctaaccacagattcgatcaggcgttcgacatcgaagcgtacatgcagg
actaccagggcttcaacacccagatgtgggagaagttcgggggcattcagctacaggacg
aggtcacgttctctatctctcgtcgccgctttgcagaagtgattggcaacggtgtcggcc
tagaacaacagccccaggaaggtgatttgatctacctaccgctggcgaacaagattttca
aggtcaacaacccgaacaatgacgaagacttcatgcaattcggtaaatggtatacgttct
ctctgccatgcacgttgttccagtacggcaacgaaaacttcgatactggggtgccagaga
tcgacgatatcgacaaacgcctgtccatcctggacgaagagaacgaaccggatgtgtaca
aggattcttcgatgaagaccgacaatgctttggcggatgtgcttgagcatgggcttgcag
tagacaagatgaagatcgactttggagaataatcatggccagaccatttgaaaattactt
ctaccatgagtcgctgctgaaatatatcaatctgttcgccaccatcatgtctgatctgaa
ggtggacacagagcgcggtcttatggaagtcccattgcatatggccatcgggcgacgcaa
tgacctcaatcgtaacgtgccgtccaacatgctgccgtttgcgacgttcagttttgggca
attcgaaccaaacaagagcgtgacaaagtcattccataatcgccagagcacaccgacagc
aggggcgaagcagcgcatccccatcaatatcgattttgagtacaacatccgaacgaagaa
gttggttgagatgctccaggtgctggaacagatctattctgtgttcacaccatctctgga
ctgtgctatcaaggacaacgacacactgcagcaagatcagaagattaagctgcagttgac
aggtcaccagatgtcggacaactgggaaggagacgcttctgaatcaccgcacgtagattg
tactttcacctttgtggtcagtggtttcatctatggctatgactattgggtggacaacgg
cggtggtggggatccgaacgggatcaaagagataattatcgaaatgtctaatgatttgaa
aacgccgtggtcggaactaccagagtggttccgcgtcgataaagacggtgtacatcatcc
tggagattgattatgagtgctat*gtcagaacgcctgttgactaccctcggcgctatcca
agcgcgggatgaggtcgctcaggaagtgatggagaagaccgcgcctgtggctgggaaaga
ttatgatcccgctactggtgagtggctgggtgaaaagcctgcagggtatgagcctgttgt
cttccctccttcattggaccctgaagagctgaagtccaaggattctaaagtccccgactt
tgatgacacggacgccaccacggattacaagcgcatccgtgatacgacttatgcgatgca
ggaagccacgatgttcatgatgggacaggcggccaaactcgcaacgaccacagaagcacc
tcgggcgttcacagtcttcaaggagttgggcgaactcatgcgcggcctgaacaaagacct
gatggagaaccagaagaccatcaaggcggtcacaggcgacaaagagccacctccaacaga
tgacacgactgtcgaggtcaccacatctccagatggtgcaaccaaggttacagtcgggaa
acaggcgcgttcttctcgtgatctactcaagacaatcgaggatgccaagaagcgtgctga
cgagcgtactcagtccaaggttaagccgaacgaagaagtgatagacgttcaggctgaaca
acctgtggaaccgaaggaagaaggtgaagacaatggcgtatcagaatctaattgatatcc
tcaggagagattatcccgaggatacacttatcaatagatatgttaaggttttagcgaagg
gtgtggtgaacgaccagggagaagttcaccatattcttccaaaatctttgtatccgtcct
tcagagaagatccaaaaaatcttatccgattatcatccaaagcgcatttcgtatgtcatc
tgttgctttggaaaataaccaaaacgagagaaatgttgttcgcctttaattgcatgcgaa
actcgaatgggattattcgtacttccagattataccaagaatcgaaaattgcattctatt
ctgaattgtctgtactgacatctgaaaggatgaaggtagataaccctatgtttagggaaa
gtaccaggaagaaactttccgaaagaaataaggggctggtaatcagtgcagagcagagat
taaaatcttcggtatcgttgaagaaaacatggaaagaaagagggcaccctcgttctggcg
ctgttgtttctcaagaaacgcgagacaaaatttctgcatccaattccagtcagaataccg
gagagttgaatcctttctatggaagaacccattccgaagaaagtaagaaactcatgagag
aaaggaaatctagtttgatgccttgggaaatgaacagatttaacgaacaaaatattcctt
tctatctgaaatccgatctgatatacgaagcatggaggaatggggtaacggggatttgtc
tttgtcgtcaagtatttggtgatgaacgttatataaattctatacaacccataaccaaaa
gattccagaatggttgggttccttccgtatgtcctaaatggatagagtggagaagtcatc
atggcatataaaaaagagatagattgggcaccagagaaaaccggttttaaaataccagac
gtcaaattgcgtatggaccaaacgttcatgcgcaagccttctgtgcgcgcccctcgtgtt
cagttgatgttgacggatgagcaagaagacgaattcgtagaatgtgcgatggatgcccac
tacttcgctgccaactactacaagatcacgaccatcgataaaggcttcatcctcttcgat
atgcacgactatcagaagcagttgttccatgacttccaagatcaccgcttcaacgctgtt
gtccaggcgcgtcagtcaggtaagtgtgtgaaaggcgacagtatcgttgaggtatacgac
acagtcagccaagaagagtttaaagtcaccatcgaggagcttcacagccgcttcgaggga
ccgaatcacgctgagccactgaatgcctttggcaaacacgataagttcgtagacagccgc
ttcggcaagcgttatttcgttcgctgtgatattggctgggttccggttatcgcagcacac
aagaccaagcagtatcaagagtatgttgtcgtcacttccagtggtcgtcgtatcaacgtg
gccgatgatcacatgttcttcaatcagaacatgaaagaagtgttcgcaaaggatctggtg
gctggttcgcagctgatgaccgaagaaggtctagaagaagtcgttgaggtctggcagact
ggtaagatgcaccacatgtatgacctacaggtgaaatccagtgaccagcgctactacacc
aacggcttcctcagccataacacgactgtcgtggcggcgttccttctctggtatgcaatg
ttccactccgacaaagagatcgcagtactggcgaacaaagagaagcaggcgattgaaatc
ctggaccgtattcgcaaagcataccaggatttgccattcttcctccagcagggttgtgag
aagttcggctccacgctcatcgagttcgaaaacggatcgaagatctatgcttatgcgaca
tcttctgactccatccgtggtcgatctgtatcgctcctgtatgtggacgaagtggcgttc
atcgaaaacgactttgaattctgggagtcaacattccctgcgattgcatctgcagagact
tcacgttgtatcctgacaagtacaccaaaaggtcagcgcggattgttctacgacatcgtc
accaaggcgaatccagagcaccctcagtacaacgacttcaatctcaccgaagtcccatgg
aaccgtgtaccaacatacaccaaggatccaaactgggaatccaaacagagggcgaagctg
ggggatgcacgcttcgatcaggaatttggcatcaagttccgtgggtcggtcggttcactt
atcccagccaagtgtctggacaagatgacctcgaagctctacgaagagccaaacgagttc
accaagatctatcacgactacgatccgaagcacatctacatggggatcgcggatacaggc
aagggtgtggagggggactactcggtgttgactatcatcgacatcacagagtaccctcac
aagatcgcggccaaatatcgaaacaacacgatacctccgatgatgtacgcatacacgatt
gcagacatgggcgagaagtatggcacgtgtccgatgctggttgaaaccaacaacgacgtc
ggcggtcaggtgatcatgatactctatcaggaaattgaatatcctgagatcatattcaca
accacagacgccaaggggactggcaagcgaattggcggtcggcggcctgagcctggtatc
aacaccaacaagaaggtacgcacaaacggctgtgctaacctgaaagccctgatcgaaagg
gagatgctggttgttgacgaccaagacacgatagatgaactcagtacattcgtatggact
gggacaaggtatgaagccgatgatggttgtcatgatgactgtgtaatgcctcttgtgctg
tatgcatgggcggtgaaacaagaatggtttagtgacctcaccaactccagtatctcagtc
gacatgagaggccgcttgtctgcgatggaagaatcacagatgatgcctttcggcggtgtg
ttgtcgg*ctcctgaccca*ca*ctctgtggagaatgtgccaggatttggtggcgtgcag
gtttatgacgaacgatctggcatgtccatggaagaatggctcggacggtgatcactaaat
atctttcaaattgagcgaaactctaccgagaaggaataagattatggcaactacaagctt
cagcgttgcgccgtccgtacagtggacggagcgtgatgccacgcttcagacgtctccgtc
cgttgttgttcagggcgcgaccgtcggtaaattccagtggggtgaagttgaactccctgt
gttggttactggtggtgagactggtctggtgaagaaattcttcaaacctaacgatgacac
tgctgtcgacttcctggtcgtggcggacttcctgtcctatagttctatggcatgggtcac
ccgtgttgtcggtcctctggccaagaactctgtgaccaaaggacagacggcgatcaccat
caagaacaagctggactttgaatcagcaagcccatctgcatctatcacctggactggccg
ttatcctggctctctgggcaacgatgtggcagtgaacatttgtgatgcagcgtctttccc
gacttgggaattccgcaacaacttcgcctattctccacaggctggtgagtatcacatcgt
cgttctggacaaagtgggtcgcatcaccaactcttccggtgctgtcggtcaggttgagcg
tatctccctgtctggtactgcgacggctgatggtaacatcactgttgatggcgtggctta
cgacttcctgactggtgacacagcggccgatatcgctactcagctgggtactgatctggc
ggctctgaccaacaagttcaccaatgtggtggccaagtccaacactgtgactttcactcg
tgttgctatcggtccacaaactgcagttgttgtgtcggttgaagcctccaaaggtatcac
catcggcaacgttgtgaccactgttggtacttccggctccattatcgagaagtatgaact
gatgcaacagacccagggttctaagaaatccgacggcgcgaacgcatacttcaaagatgt
gatcaacgacacgtccaactgggtgtatgtcttcaccgatactctggcggctggcgtgac
cgagctggaaggtggtgttgacgattacgacgtgaaccgtgtggcggccatcgaagttct
gaacaacgcagaagcatacgctgccaagccagtgttcgcatactgtgaagaactcatcga
gcagcaggccatcatcgacctgtctaccgagcgcaaagacaccgtgtccttcgtttctcc
actgcgagataacgttgttggcaaccgtggtcgtgagatggatgatgttgtggcctggcg
tgaaagtctggtgcgcgactcctcctacttcttcatggacgacaactgggcgtatgtgta
cgacaagtacaacgacaagatgcgttggatccctgcatgtggtggtacggcgggtgtttg
ggcacgcagcattgagctggctggtatctacaagtctccagcgttccacaaccgtggcaa
atacaacaactacaaccgcatggcgtggtctgcgtcttctgatgagcgtgctgtcctgta
ccgcaaccagatcaacagcatcgtcactttctccaacgaaggcatcgtgctgtacgggga
caagactggcctgacccgcccatctgcgttcgaccgcatcaacgttcgtggcctgttcat
catggccgagcagaacatcgctgcaatcgccaaatactaccttggtgagaacaacgatga
gttcactcgcagcctgttcagcaacgcggtgcgtccgtatctgcgtcagctgaccaacat
gggcgcgatctatgacggtactgtcaagtgtgatgcagacaacaacactgccgatatcat
cgctgcgaaccagatggttgcgggtatctggctcaagcctgaatacagcattaactgggt
gtatcttgatttcgccgccgttcgcccagatatggaatttagcgaagtcgaaactggtgg
tggtatcgtcgcggcctcctgataacaaaccccgctttggcggggtttttattttaccaa
ttcgtaacgtatcagaccacacccccaaatacgcgtcaagccagcttctgacgacagcat
atcctctgttttaccttctatgtcgtaaccgagttctctaaatttgtctttcctaaaact
gaatttatggactcgttggtgataatcgggggtcacatacttgtaatcaggtagaaggat
ttccttctctataaacccgttattaagataaacgttattcaaacgactgacaacacagcg
atctccaaaagaatatactacctctccccgatgtcgagggatataatatttcaacaagcg
cgagaatgcaccatggcaaccgttagaagcaaatctcaccagttcaataccatgcacccg
tttggtaaacagcatcactgcttgaatgttccccgttttgtctacaaggtgtatgtaatc
tgttgccactgcactaccttgtatatgaaatcggtcgaggaagtccttggacgctctata
ggatccttccacaatggtatgttggcgagcgtacgacaacggtttccctatccccaattt
tgctttaaggagtgatttaaccacttcctgtttgtcacgccactcatcttcccagatgtg
gattaactgaataccctgggcttcacagtacatggtcttttcaagatggtagtctttgta
tcgatatttctctgaatgccagtacagcccattgaattctattgccaacttatgttctgg
gcagtatatgtctatctggcgtgtggtcaccctcccgtcgaacattttgcctttcaagat
agagaaattaccagattcgcaaataacacccaatgaatccaggtatgaacatatttctat
ttctggttgcgtttggctttggctttggctgctggggtatgtgaaagagttcctatattc
ttcagaagagaaatagtgaggtacgccgtatttttcttttgaaatgatcctggtattggc
ctggcttctatcccatatagcctttaccttcaacggataatcaaccccatattttaagac
gcatgttttctttctcttttctataatggaattgaggaacattggatgatccacaccata
gatcttcctccaagtctcaatcaccctttccctcacttctggcactttcatgacgtgtga
tacgccatagcgttccatgacggaagcagccactctgtcctttataacatcagacttcat
agggtggtcgaccccatatttcttaaggacagtttcccgggacttttgttttatcttttc
cagttggaatatgttggctacgccatatttctctgatagggagttgtctaaattgtcccg
ttctgcgcctcctatcttcattgattcgcgttgacactcttcagaacaaaactttttgta
tctcggtggtttgacttccatttccaaacctacgtcagaaccacaagtgatacaacaaga
cttctgaatatcatatagccaagcagttattgcttggggttcttcaagaaggtcgttgtg
ctttaccacgtaaccaacaatatcaagccctgtctgcgccatgagtaggtggtgggaaat
gagtttgtagttcagcgaaccatctttcttcctgagtttactatcgacccaaacgcggca
ctcagattcgttagttgggatgtcatccaacaaacccggattgcgtttcatcgttcccag
catgaatgatttacagtcatcaccacaatacaaagcagctttccttgtcggggtgaatgg
tttgtgacaacatgaacagtttttatcagggaatggcataataaatatcctcactttaga
atattttaaccccatttatttcagaactaaatatttacactattcagaggagaacgacca
tgccctcttcggagggcatttcaatgggttctcggggaataaatacccgatacaagagag
gtcattgaaatgattaccaacagccatatagattctggaccaattcctgaagttgggata
taccaaaggaagagagccacagatttaagattaaagaccactggttggcagctaattaga
attgtctaaccacattttggagaatgattatgagtacagttaatgaattcagagcagcta
tgtcacgcgggggtggcgttcagcgccaacaccgttggcgtgtgactgttaacttccctt
ccttcgtggctggcagcgatactatccgtgatgtttcgctgttggcggtcaccacaaata
caccaacaggccagctcggggaaatacttgtgccttggggtggtcgtgaacttccattcc
ctggtgaccgtcgctttgaagcgctgcctatcaccttcatcaacgtggtagagaacggtc
catataacgcctttgaggtctggcagcagtacatcaacggcagcaataacaaccgtgcga
gcgctaacgctgacgactacttccgtgacgtgatcatggagttgctggatgcgaacgaca
acgtcaccaaaacctggactctgcagggcacttggcctcagaacctcggccagctggaac
tggatatgtccgcgatggactcatatactcagttcactgttgacctgcgttacttccagg
ccatctctgaccgatctctttaatgtcctcagtgctgggggaatctttattccccctcac
taattacaagaaaatgttgaggacttaatcatggcattcggtaatggtgcattcggaaac
gggttcttcggtctgttcggtactggcgggaagattgaagccccagtagacaccgacaaa
ctggtgacgaaccaagaagagaagttgctttctaaagcgactgttgttgcgctggacgat
gctcaggatggttctatcatcttgcagggcggtgccaacacattcaatttcgtaggagtt
gagagtgaactgctcagcgtcaaacaagtcgtcgaagaataccagtctatggctcagcaa
cctgagatccgtaaggctgtcgacatcatcgtgaacgacgtcgtcacctgtgaagaggat
gagacacccgtcaccatcaatctagagaaggttgaggggatcaatgacgccctgaaagag
aagatcagcgatgccttcaaagaagtcctccagctcatggacttcgataacaccgcatac
cagaagattcgtcgttggtatgtagaaggtcgtcaggcttatcatgttgtcgtggatcca
aagaacaagaaaggcggtattgccaaactggtgatgctggattcgcgctgtatccgccct
gtatacatcgtgaagaaagaagttcgcgacggtatcgaggtaattggagaagtcaaactt
caatactactacaacccgaactacaaccgcaatcagttcactggccagtctggtacttcg
cagaacttccagccgtcacagcaggaactagtattcgatgaggaaagcatcgtctatatc
gacagcggtgaagatccattgtccaacggtgtgatcccaggcctgctgaaccctgctatc
cgtcccctgaacaacctcgttacaactgaggatgcgacggtcatctacgccatcacgcgt
gctccagagaagcgagcgttctatctcgacgtgggtactctgggcaagaagtctgcggaa
gagtatatgcaggcgatgatgggtaaattcaagaaccgtctggcgtatgaccgcaccact
ggtaaagtggcaggcaacactcatctgatgggtatcgccgaagactactggttgccacgt
cgtgaagggaataacgcaacggagatctccaacgtaggcggtggcgatcagctgggtcaa
atggatcatgtggtatacttccgtgagaagctctatgaggctctgatgatccctaagagc
cgtctccaagaggaaggttctatcaacatcggtggttccaaccttgctgaaatcactcag
gaagaactgcgcttcaataaattctgcgcaggcttgcgtcgtcgttattcaggattcttc
cttgaacttcttcgccgtcagttgatcctgaagaacatcactgaccagactgattggaac
gaaaagatcaagccgtttgtcaagttcgagttcacatctgacagcttcatccgtgagcag
caggaaaacgaaatcctggcgcaacgcatgtctgctcttggccagatcgaaccgtacatt
ggcaccctgttctctatcgattatgctcagcgcaatctgctgcgtatgtctgacgaagac
attaaagatcagcaagagaagatcgccaaagagaagaaagaaggcaaatatcctgaagtg
caggcagatgaatccggcggcttcggcggcggggaagtcagcccactgaaattcagacct
aacgtcatcccagcgccaatccagcctggtggtgaagaataattcgactaagtatagaaa
acatttgagaggatatgatcatggctgctatcgatctggtaagagcaatcatcgctggtg
acaccgatgctgctgttgcagaatgtcaaactgaactgtctgctcgcgcccaggaactcg
tccaacagggcactgcatatgtcatgaactctctgagtcaagacatgtctcctgccgaag
acgaatgaggagcacatcatggaaatcgaagaagttgctacattcgctgatttcctggct
tcccgcatggacgagcagaaagtcattgacaaggtgaatgcaaaaggtaaacgccgccgc
cgtctgcagtgtgctcctggtttcaagctgtctgctgacggttcccgttgtgaggttatg
gtcgccagtgagcgccgtactcgcaagttgggcaaccgtaaagcggtacgagccaagaaa
cgcatgggtatgggctacaatcgcaagattgagcgtcgtaagaagaaagcgatgaagttc
cgtcgtatgatggggctgagttaaggagcgaatgatgaaactgttgcgtgagatcacggc
gatagggaaagacctccaaatcggtgaaagcacaacctccactgggggcaaggctatgtt
catcgaaggtccattcgtgatgtgtaatcaggtgaaccgtaatggacgcaactacgatct
ccagaaagtgggcatgccagctgtcgaagcatatgacaaagagtatgttcaggatcgtcg
cgcaatcggtgaactcaaacatcccgactaccctttcccagatatcgctgaagctgcgct
gaagaccgagagcctccgttgggagggtacaaatgcaatcggtcgagcgcgtgtgctaaa
tacaccaaaaggtcagatcattcgtgctctggccgaagcagacttcaacttggccgtgtc
tacacgtggccttggtgagaccaagtcggtgaacggttatgacgacgttcaacctggctt
tatgctcactgctgttgatgcagtcgaccgtccttctggacaagtttgttatgtaaaggc
tgtgagcgaatctgttgaatggcagcttgatgaatcttcaggaatctgggttcctaaaga
catcaaagggcaagtggtcgattcgttggtgaaaaccaatgtgcagttcgaagacgactt
cctgcgccgcctcgatatcgcattgagacatctgggctgaattcagcctcactaaatact
gaaaatcgttcagaaggaaacaatcatgaaacctgaattgcaaaaactgtttgagggcgt
taacggcctcagcaccgacttcctggataaagtgtctggtctgctggaatctaaagtaga
agccgctcgcctgaccgctattcaagaaaccgaacaagctggcaacgaagagcgcctgcg
tctggttgaagctcatcagtctgagattgctcagctgaaagagtctcacgtgatggaaat
cgcgactaaggttgacagcttcctgaacgccgttgtagaagagtgggctaacaccaacgc
tcctgcaatcgatgctcagatcaagcgtgaagcagctgaaaacctgctgactggcctgac
tggcgttctgaaagaagctggcatcaactttgctaccgacgaaaacggccagatcgctgc
gctgactcgtcgtctgtctgaagctgaacaacgtgcggctgcagcagaaagcgaaaaccg
ccagatcaaagaagccgcgaatgcgactctgcgtgactctgtgatctcccgtatctgtga
aggtatggttgacaccaagaaagaaactgttgtcaatctgctggaagcggtgcaattcac
cactgaaagcgaattcgcttctcgtgttcacaccttccgtaatctggtagaaggcaagtc
cgccaagaaagaaggtgatgacgacgacttccaggataaggtcggcggcaaagacggcga
cgacgacaataaagacaacaaaggcgacaaagacaaagtcgatgaaggcaaaaagcctaa
gaaagaaggcgatgacgacaaagacgacgatgatgaagacgaagctggtaaagagctgaa
agaatctattcgtcgccagcgcgaagcgtatcgtgcgaaatacggcatcaacggctaatt
ttagcagccacagccctcgaaagggggcttgattttgaactactaagtaatttcaactta
actgaatatcaatgtaaggaatgagcatcatggctaagaaacttgtaaccgaagaaatgc
gcaaagagtggctgcctgttcttcagaaagaatccgaacagattcagcctctgtctgccg
aaaacgtggctgtccgcctcctggaaaaccaggctgagtggaacgccaaaaacctgggcg
aatctgacgctcctggttctgtaaacaactccgtgggcaaatggcagccagtcctgatcg
acatggcgaaacgtctggctccaatcaacatcgcgatggacttcttcggtgttcagccgc
tgtctggtcctgatggtcagatctttgctctgcgtgctcgtcagggcatcgccgacggtt
ccaacacccaacagtcccgtaaagaactgttcatgcaggaagctgattctggctactctg
gtgacggtactgtacaggctggtgacccatctggctttactcaggctgagatcgaaggtt
ccggcgctggcgtgaccaccatcggtaaaggtatgccaaccaccgacgctgaacttctgg
gtactaccaccaacccttgggcgcgtgttggtatcaccgttcagaaagcaaccgtgactg
cgaagtctcgcggcctgtacgccgactacagccatgaactgcgccaggacatgatggcga
tccacggcgaagacgttgatagcatcctgtccgacgtgatggtaactgaaattcaggccg
agatgaaccgtgagtttatccgcaccatgaacttcagtgctgtacgcttcaaaaaattcg
gcgcgaacggcgttgtagatatctccaccgacatctccggtcgttgggcgctggaaaaat
ggaagtacatgactttcatgctggaagttgaagcgaacggcatcggtgttgacacccgtc
gtggtaaaggcaaccgtgttctgtgttctccgaacgtagcatctgccctggcgatgtccg
gcatgctggattacgctccggcgctgcaggaaaacaccaagctggcgatcgacccaaccg
gccagaccttcgctggtgttctgtctaacggtatgcgtgtctacatcgacccgtatgcag
tagcagagtacatcaccctggcatacaaaggcgcgaccgcgctggatgctggtatcttct
tcgcgccgtatgtaccgctggaaatgtaccgcacccagggtgaaaccaccttcagcccac
gtatggcgttcaagacacgctacgggatttgtgccaacccgttcgttcagatcccagcga
accaggatccgcaggtttatgtgactgctgatggtatcgctcaggacagcaacccgtatt
ttcgtaagggattaattaagggacttttctaatagaaacagtcacttatatcctaacaaa
ccccgctgaagcggggtttttatttgttcatgacattaaacgggttatactagataccat
acaacggagatcaattatgtatcaggtaatctgcagcatctgccatgaacagtttaaagc
tgccaggaaagataagaaattttgttcggacagttgtaaaacattttctagtaacacaat
gaaaaatctaaccccagaatttgttgctgatgcaatgtgtctttcggatgaagactcata
tcgtcaatttttccataagcatatgttcactaagaacggtaagttggatatacagaaatg
caaatccgaactgctgatgaagcacatcaaggtggacctcttattattcgccaacgccca
taacaccctacaagacctggcttgtaaaatcacggcgtggttacacaatagaaacgcgaa
gtcttgtcctgtatgttccagggaaaccaacttttacatcaatgataaagattacagaac
atattgttctgaagaatgttatcaagtttctatgtgtaaaggtggggttggccggaaggt
tatagagaattcaaacatatccaaatatgggagtagctctaccctacaactaccgggtgt
gagggagaagacgttaataacattacaggaacgttatggggttgataaccccatgaaaaa
ctcagccatactgaaacgtgcgctgtccaacaatggttctgtcagacataagaaatcttc
ttatgaaaaagaaatatcccagtttctcacctcaatgggagtagtgaacacggtttctga
ttacaatgtattgtccggcaaacaactggatatctattgcccgggacacaaacttgccat
agaatttaacgggctatattggcattcagaagtttttaaagagaagcgatatcatctgga
aaagactgaaatgtgtgaatctcagggtatccagttgattcatatttgggaagacgaatg
ggttgagaaacaggatgtggttagatccctcctgaaggcaaaactcggcattaaaacacc
tgtctcatacgctcgccaacataaagttgtttggggcaatatgagcggtgtgagggagtt
tctagacgcccatcatatacaaggttccgtatcgtccacccaccacttatcgctaattga
taaggctggtgtgatacaggctgtgatgttgtttaccaaaaggaaagatggcctggaatt
agtcagatttgcctctaatgagtgtcatggggcgttcggtaaacttctatcacacttcag
aagggaatttgttggtatcccaatctattcttttggcgacaggtgtgtcgtaagcagact
gtcgaacatttacctatcccacgggttcacagaagaggaagtacagaagccggattacaa
atatcacaagcctggtacatttatgcgtgagcacaagttcggtttcagaaaggattcatt
tgctcggatggggtatgacgtagaaggcaaaacagaaagccagttagcaaccgaagccgg
gctggtcaggatttggaattgtggattgatcaaataccgattagaccgttaattgtccat
atttatacttgtgttattcaatacattgatttaatatacagttgtttacatgttaaaatt
ctcgcattatcaaaattgaggcgaatacatgattacagccatgaccaacaaaaattccac
attttatgaatggcacaacgaattgatgcgggtttccaaatataataccgcgactttcaa
tcgagccgaatggcgtgaagcctattcttcaggccaaaccccattggaagcaataaccgc
taaaattaaggaaacagaatgaaaactttagaagaagtaataacacattagtgtacgtgc
cagcctctcacctgaaccgtgttttcatcacaaccgagaacaacgtccgctggggagatt
gcaacgcagtccgatatcgacgaacacatcattctttgaaagaaaggaaccacatcatgt
caaaagagaaatacatttttatcagtccagccacgaaggagttcttcatctccgacgtga
aagatcgcgttgagaagttccgctacatgcgcagctatggcctggcatctggtgatatcg
attatcagtccctggacaatgatcgccaggatctgattgatgacggctggcgcttagtcc
cttcccctcagtatatccacatcaatctgtactacatgaaggacagcgggaagtattatt
ctgaaggcgaactcgtcctcaatcgcggtgaagctgaagccgaacctgccaagaactgga
tgctggcgatggaccagatccgtgaactgctggactctggtaatctgcctggtctgatca
agggttcgaagttcgacgtgttcgttactggtcagggtcatcctggcggttatccacatc
tgttccgtattaactgaggttgatcatgagaatcaaaactatcggcgcaagcccgttggt
ggaaccatttatcagggtactctggacacagtcaagtccatgtgggttggcaaaaagacc
gatatcaccgatgagtgtgttcgggctaccgcagagcacctgaagatcgtgaaaagggac
tattgcttcccgaccaaagatggcaagttcctggttatgtcagctgaactgcacgacacc
cttcccgaccacttcaaataattttaaatttattcaataaacggggtttacttcttcaat
aaaccccgtatacttcattccataagcagcacaacactgactctgaaatgaaggaactat
atcatgacaactaaagcgcaattgaccgaagccctgaatgctggcactatcactcactct
cgttacaaagtaacattgcagcaaattgttggtatggtcgtcagaaatgccaaattcacc
ccaatctcttcccctgaaaaatttccggttatgaccagccagccgaagttttcagtagtt
tgccagggtgaggaaatcaccgctctgtgggaatacgataacatgtattttgaatgttct
gacggcgtgttagcataccatgtagaaggtgagcatttgttctaaacctttgaatggggt
atgttaaccgcataccctatcccctacaaatagaggactttatcatggccaacagcatcc
caattttagaagcagtcgcgaaagagaacccacgcgctcgcaaacctcgccgtcgcctga
ccaccaaactggacattctgaagcagaagttcggcggccacagtgtgttcacccgcatcc
gtaatgcattaaaggaaggcagaaccgagttggagctataccgtccgaacggttcgacac
gcgcgtatcagaccaccgacggtttgctggaactgatccgcctgagcgggatgacgatag
aaccgcgttcgtcaggcactcctctgtgctccctgtatgtcatcggcaatcttggggcgc
tgtgagttccatgaagaaatatatcgtactcatcacaggttcccgctcaattaccgagcg
ggataaggtattcgccaagctggatgaattattggatcctcatgaagtctatacgttgat
tgagggtgaagcctctggcgtcgataccatttgccgtgattgggctgaaatcaattatgt
tgatgtcacccctatgccaatccctccaagctattatgaaaagtatgggaacgggatggg
caacaagcgcaaccaggacatgttagacaaggcattgcagttggcgcatcagaccaagtt
ggaagtttatccgattgcaatgtgggacggctcgtctactggcactctggatatgatcaa
ccgttgcaagaaagctggcctccctgtggacatcacactgatgggcaagcctaaaaccaa
gcgccttttgtaacctgtcataaatatttgagttcacacagcggagacacatcatgttcg
tcatcaatctgttctgctatatcttcacggcttacttcctgggcgcagtgggatttgaga
cctacaatgacctgaaggatggggaatatgccacccgaatggtctatatcaagaagtttg
ctcgcaagttctggtcaaacttcgtttacaaactaccctgatccctaaataccccatcat
ccatgggggtattttcttatgaacgcacagatctatgacgccctatctcagggcaacgcc
tttaccaatcctctcccgtccctcagcagcacctcacagggattaatcaccagtggcaag
gcgactacagccggattagctaacaccggaaatacgcagatccaaaacgctctgacggca
ggtgggttaacgacagccaaactcaatgaatcgacgacgatgttcaactcagccaacacc
agcatcaccactctgaacaactatggcgatcagtcagtgaacgaggcatattcccgcatc
ggcacatctgtgtcgtacaagtccggcctgaagtctatcgaccgagagccaaacaactgc
gatttgatcaacaacgcctttggggttatccagaacctcggcaagcaatggctcagcacc
atgcagagcgtccttacgaccgttacagacaagatgaatgaactggccgaattagtggct
cagggagtgagcgctggactggctgctatccaggcgctggccgccgaagttacccaggca
atcaacactgccgtggtatcagtggctgctgttgctcaagatatcacgaacggtattgca
gcagagttggcccacatccaagacatgattggcaaatgtctgaacttctcttttgccaac
gtaatatcagagtgggcgaaagacatctgcgccggaggcgtcatcaatagcatcggttcc
gataatctgaagaacgccctgaaatgatcatcttgatctagccggaagaactcccactgg
ttcaatcccatccaacagtagggagttcaccccaacgttgctcagcctgatccatatcgt
tccttccggcttcacctcaaatatgttcatttcattcccaactgcttccccgttcacgaa
cacaccctgtgttgctatcctcacaggcttggccgagtcattcacgattttgaatgtcac
agtgagttcagagttgacatcaaggcgacctacagtgtgttgcttcagctttgcatagaa
cgatgggttgaatgtgatgatgatgctgttgttctgggagtaataaatactggctgacag
gtaaggtatcttcccctcatcaccctttcgaagcaggggaatggtagtctcccagtaagg
cttgagggtgttggtgttctcctcgaagcaacccagcggtatcagtttttggaacgtctg
gaactcttggacgatcccatcaaggattcctttgttgcaggtctgaacatcagccgatat
cgtgacaggcaatgtgcgcacttctgggttccagagttcggaaacagaaatgattggcgt
gacaaagatgcgacagctcacaagcaggagcgccgcacatgccaacatcattctattgat
cccgcgcatcagggtcacaagtatctccacagcaaaaggtgctattatgtctgacgtaca
attcaagaacgaaaaccctaacttcgcggcgtctgataaatggcgcttatcaatcggcga
cttaacgcttgtgtcccgcaatattcacgacttcagtattcctggtctctattcagaggg
catcgatggcccatctccaggcgatgtgcttgtgtccataccgtcggaacgtttaacata
tgatcccatcgtatttactttcgttatagatgaggactggaagtcgtggcttcagataca
caactggatcaagtccaatgtcgggctggacatgcctgtcagcaaggacatcgtgattga
gctgttggacaacctgaaccgcccaattggcctgactctggtgctggaagacgcacgccc
gactgctcttgacaacgtgttggtcgatgtagatgcggcagtacctcagctggtgacgac
ggtgaccttcaagttccagcagatggttcctcagctggccaccaaagaagttgttcctaa
cccgtgagatgcagtataattccatgacattgacaagctgggatattttatgaaagaaca
actacagacaatggcaaccgaggacatcatggatgaactggagccgctggttacagtgga
tccggaagatcacaacctcgaccaaatctcattgaagatcgggcgctcttggatggcagt
gcagcgccattacctgcgtgaggggcgttatcttgaattcctcaacgggcgattccgcca
gatcgatctttacctgcgccgctactatgcaggggagttaccgcctaacatctatgccga
gcgaccactgaaggttcgcccactgaagtctgatttagacgcttgggtcaaagccgacga
agactatgtagaactgtctgtcctgcttcaagagcagaaggcaaaggtcaagttcatcga
gacatgtttggatcgcctgaacaagctcggatatgaagtgaagaacgccattgattggag
aaaatacatggacggaggaatgtaatggcatctctccaggctctacgcaagctgaacgac
ttcgaaaatcgtcattacacattccagcagtacgaacttcctcataaggaactggagtgt
gtgacgacggagaacggtcgtcattatgtgtcaccaactggtgtcaagctgacgtctgtc
acgactatgctggggcgaactggtgaccatgaatggcttgatgcttggagggagaagctg
ggcacggaggccgccgaccttgagaccatgcgttgcgcggatcgtggggagaagctgcat
cttgcatgtgaattgtatttgaagaaccgcccaatgaaagaagttttggaagcggctggc
gaatacatgttcatgttcaagcagctgttcccctatctgaacaagatgaccaagatctat
gctcaggagatcccattatatagcgaggtgcttggtctcgcaggtcgagtggaccttatc
ggggtttatgagggcaagcctgccatcatcgacttcaagacatcgaacatcatgaagacg
cggggaatgatcgaggattacagtatccagctgtgcttatattcggtcatgttccagcag
atgttcggtgtcaagatcacccgcctcatcaatgtaatcgccaacgagtcttctcctcta
cccactgtcattgagttcaatcgtgacgacatcctgacaaagatgtttgagcgcgttcga
ctgtatcatcgaatggacaaagaacagaacggagtctgggagaaccgctaaatatcccat
atatcttgggagattttgtatggcagacattcagattgttaaggttaacgaagtccgcat
gcgttgcatcgcagatctttctatcagggaagagctgaatgactacttcaaatttgaaga
tccaaacttcgttcccaaccccttctctaaatgggacggggttgttcgcttgttcaccaa
atcttccggcctgatcgatatcggacttctgttcgaggtgttcaagttctgtaagaacaa
caaatacaccatcgaactggatccggctctgaagtacatccaggacatccctgatgaaga
gatccgtgaatttatcaacagcctgcatccaaagatccgcaccgaaaatcacgagtacat
cgacgccgaaacccgtgattaccagttcgatacgatcgccaaggctatgcgccaaaccag
atgcgtctgtgaactggccacgagtgctggtaagtcctttgttctgtacgtcatggcgcg
gtactacaggcagcgcagagaagctctcgaaagcaatctgaggacgcttatcgtggtgcc
gtcgattcacctggttactcagctgtacgacaactttgaagagtacgcacatggcagtga
ttggaagcctgttgtcaatactcagctgatctttgaaggtgcgaccaaacagatcagtaa
gccaatcgtcatcagtacgtggcaggggattcaggatcagccgaaggagtggttccacca
gttcggtgatatcgtggtggatgaagtgcacacctccaagtctgagaagctgtcctacat
cctgaacaactgcatctatgccgaccagcgtctgggcgttacgggtacgctggcaaacac
gaaggttgcagggctgcaggttgtggctcacttcggggcgtaccacaagatcatcacggc
tcgcgaccttatcaatctcgggtacgccactgacatcaaggtgatgatgatccagctgaa
gcacacttcagcggatgcggttggtctggacggggtttacgccaaggaaatagagtatct
catcacacaccaatcccgcaacgaactgatagccaagatggctattaacctgaaagggaa
cgtggcgatcatgttcgagcgtatcgacgcccacatgatggtcgtgtatgagatgctgag
cgctgtcaagcccaatgtgtttgtcatcaacggggatgtcgctgtggaagacagacttaa
gataggtagtttaatagagtcggaaaagataataacattggagtttggtaacatatcaat
aatggttggtgacaacgaaaaggttctgttgtcgaatggggaaaccaaagtagccatgtt
cgtaactgaagaggacgacgttgatgacaactggattaaacaacgacaaaaagatcagag
aatacttgttggcgctcccaaaatccgatgaattttgggtgaacaggtatatcaattttg
tccgaaatttccaggcagttggtgatacaaaagaacgtcaccatattctccaagcgaagg
attttccacaattcaaaaatctaagcattcatacctggaacttggcactgttgtcaccaa
gagcacatttcatagctcacaagatattggcaaaagccacacgcacaagggcggctgtaa
tggcttatgtcttgatgtcggagtttggatatgaagaccaaacaaccatccagaacaacc
gggcaataaagtcttctcttatgaaagctctttgggaggacccggaatacaggaagatga
tgggttccatttcaaaggagaaacgttctagcccatatgaacgccgacgttggtcaaaat
tctttgtgagtatgtggaacacggaggtgggtgaaaagttaaggtctattttgatagcga
gagccaacacggcagaagcaaaggaacgtttctcgcaaatatccaagggaaactggaaag
accccgaaattagagaaaggatgatcaatggtttgcgagagtccaattccactggcgtca
ccgttgccaaacacaaagaacgtgcgataaatttatggaaagacccagagtatgtggaac
tggtgaacactaagagacaagaggccatgtccaccacagagttcaaagaaacaagaagta
aagccagcaaaactatgtgggagaataaagaagacatcaaaaagaagagagaagaaacaa
aactcctgaaactgtcacaaggctggagatggtacaacaacggtttaaatagtaaattca
tacaccccaatgaaattcctgttgggtgggtagaaggaaaactagcatccaacaggggta
ggaaatgaaaccgactaaaattaataaggcggaagatatcacggtgcttgccacatacgg
aactttcagcaccgggatatcttggaagaagctgcatcaccttgttctggcgcacccgag
caagtcatatatccgcgtcatacagacactgggtcgtctgatgcgccagcactcctctaa
ggatgtygcatggatatgggatttagtggatgatgtgtcgtacaacgcaagcacgaacca
cgctatcaggcactctcatgagcgttacaagttctacctgacggagcgccaccccgtgga
gttcatgaaggtggcgctgggtaatcacgattgatcttggttcacataggcgggggttgc
ctcgccttcttcgcccgccgcaccgaacaatttgtccagagaagccagacactgtgcgtt
caggtgttcactgatcgtgtccttcagcatttgttcgctccccaatttgaacggcagcac
cttcgcttcgataccgttttcaaacgtcacgacaccgacatacagaccaactttcaggcc
tgtcatcaaacccagagggacaaatcgtggctccgatggtaagttcttgtctgacgccag
ctgagcaaggtagactggtgtacctgtaacgaactgccctgcggtgaggatggcgtctgg
cttactgcatccgaccgcatataatcctacgaactgtttcatacattactctcgtgtgtt
ggttaacatgacatacatattatttcgcgtgcatgtttagaccaaattaaattaattttg
ctgttgaataaaaactgctttcctgttgaacaaatggcgtggtattatacgagttgtgag
tgttaacgagcaacgagtattagcagttatgagcgaagcgaataggattaataaaagtta
ttatctttaataaagtccataaatgccgaaggcatttattaataacgcgtagcgcaattt
gccacttgttctataagcacaacacagcgatactagattgcgtcaaacatgacttgaacc
ccactatattttgaggatacatacaaatgcaagagatcactctctccgaacgtacacttc
agttgttggccaactttgagaccatcaacccatctatcgttctgacgccaggcaaaatgc
tgcgcagcatcaacgactcttctactgttatcgccgttgcgcagatcgaagaagagttcc
cgtttgagttcccgatcctggacctgaccaaactgctggccattcagcgcctgccttcct
tcaaaggcggtaaagccgaattccaccaggactacatcctgctgaaaggtgaaagctccc
agctgcagttctggcgttctgcgaaagaactcactgtcgttccggctgacaccattgaac
tgccgtctgtcgactttgaagcgatcatcactccagagaagatgaaagaactgactcgcg
cctgttctaccctcggtcataagacagtgcgtctggttgctcagagtggcaaaactcgtc
tggttgcgaccaccactaccctggataactccaacaactacacggttgagctgggtgaaa
ccgcgctgccggacttcgtaatgccgctggacgttgccaacctgaagatgatcgaaggca
actacactctgcgcgcctgcgccgagctgcagatggtgaacttccagtcctccgatgcga
cgatcaattacttcgtcggcgcacagattgagtaatcaatctccagcctgatgctataat
gtgtgggcggggctgactcgcccatttgaaatgattcttctacaagaggctgaaatgtct
aatatcactatcgtttccgaccaatacgcatgggaaaacaaatatcgtccagacaacctg
gatgagatcatcatccctcaggacgtccgcgctaaaatccacggctatatcacaagtggc
aacggtaacatcccttcgatgctgttctactcccctggacctggtactggcaagaccacc
tctgctctggccgtgtgtaacgaaatcggctgtaagcaacctctgttgatcaacgcatcc
ctggacaacagcattgatgttatccgtgatcgcgtgattcagtactctactggtgtgagt
gtcttcggtggccgcaaagtcgttatcctcgacgaagtggagcgcctgtctatggcggcg
caggagtctctgaagggtatcgtagagaaggtctccaagaactgctcgttcatcctgacc
accaacgccaagcagcgtgtcaacgaacctctgcgctcccgttgccgtgagatcgacttc
atctggaatgaacaagaagcgctggaggtacagaacaagttctgccttcgttgcgttgaa
atccttcgcgccgaaggtgttgagttcgttcctcaggtgttggctgccatcgtcaagcgc
aacttccctgacaaccgccgcatcatgggtgctctgcaagacaacgtcaccacctacggc
aagattgatgaacgcgctctggctgtcttgaaagcggctgacctcggtactctggttgct
atgctgaaagccaacgactgggctggcatgaagcagtgggtgaccgacaaccagaactac
atcaccgaagacttctattcccgcttcttccagttctgtgtaccacaggacaaagagaag
tcgatggccgtacaatccgagtctattcctgatctggtgtgtgtgtgtggtcagtctcaa
attgagcaccgtcaggtcggggacgtatggctgcatgccgtgtatttcctgaccaacatc
atgctcaacatcaagtggaagtgatactatggccgcccctggattgttcgattatctgtc
tgccctgaacagcagcaaagagaaccttctgcaatccgatgatccggaagtgctgaaggg
gttcgacccgttcatgacgcggcgtggtctcgctcagagcaaagacactctggtgttcgc
tcagcagatgaacaagctgcatgccatcactccatggatgcaatggtcatacgcttttca
ttccattccggcgcggaaacgctacgacaaatggtctaagaaaggtccgatcgatcctga
cgtgaagttgctctccgagtacttctacatcagcatggagaaggcatctgagtacgtccg
tttcttgccgaaggaagtcctggccgagatacgtgagaagatggaacgtactgagctgaa
cgccaaagcgaaaccgcgcaaggctaagtaattcaaattattgtaaaaggggaatgagtc
atggcgcgcaatacgctagacatattgaacatttcagccgtcaacgatgaggccagcatc
gttgattgtatggttgaagttcaattgaaccaagatcggccagggatcttcctggggatc
aaggaaacactgagccgaattggggtaaacacgcgccaagagccgaatactctgtaccag
acttgtcatattcttcataagtatggcaagtattatatcgttcacttcaagcatttgttc
atgctggatggccattacaacggattcaaccgtgaggacatcctgcggatgaaccgcatc
atcaagctgcttgagcagtggaacatggtgaaggtcattcatcctgagcaggtcaccgaa
gccgccgatatgtcacgcattaaagtggtcaaacatgatcaggttcccgaatggaagctg
gtcccaaaatacattatccggcctacgaaggccaaaagcgaataactggagtcgctaaat
catgacaactacattttctaagaacgtgaatctgaatctggctttcggtaatgcaaaggg
cgatgtgacgtcgcccaattttgacaagatccgcaatcaggcgaaactggtgctggaaga
aacccgtgaactgctggaagcggcctattttgatcatcaagtgatcctgacattagagtt
aaaccctcgcgacagtgagatgccaaccactatcgaagatcacatgaaggcaatcatgga
cgcccagggtgatatcacgactgttaatgacggcgtggcgcacattgctggtttcgacgg
cgacgaatgcctacagcgagtttatgcctccaacatgagcaagttcattcgcaatgaagg
tgaagttggtccggctctgcaatattattatgacctgggtttcatcgaaggcgaactgga
aatccaaggcgaattcccacaggcttgcatcaaagtggttgacacggtcaccgttggtgg
gaaagagtatccggctggtaagttcctgaagaacatggcagcattcaaagagccagactt
ctctgatatgctgactggcaatcctaagcgccagatcaccgaaatcatcgtgacaggcac
tgccactgcgggtcgaatgggcatgaacgaatccatgggcgttgcatacgcacctttcga
tttcccagaagagatccttcagtacgccgagatgggtttccaggcgtattctggggaagc
gctggagagttacatccctgtgtttgagctgaacgaagtaaacttcccgactctacctct
cctgtggggtacgtggaaagccaacgtccgaatctatgtggccagcccagtgcaatcatc
tattacacagctgacccgtatcgattaagaaatccggttattcactaaacaacagaggct
ataatggcctctgttttcgtattctaagaggataccatgaaagataaagccctggacgtc
ccgtactgcggtgtccgcgaagaaaagataaagtcggccaaaccggttctcagtccgacc
catacccgcctgtcttacgactggatgagtgagcgctataagatccacgttcgaaaggac
gtccagcgtcttcctgctccttggactaacaatcctatactacgacaggtcaagttctgt
aacgtccggagagagcatgataggcagtctctcaacctgatcaataacattatcaagaac
gatgctctgggcatggcagacaagatgttcaactgcgtgctgttccgcatgttcaatctc
tgggatccgattcaggctatcggcggcgcgatgacgatcaaagatttcgccaagatcaac
cttgacgcaacccgtgaacgacttcagaaattcgaggctgacggtggtaagatattcacc
aatgccttcaacacaggcggcctgaagcaatgcctggctttccctgagctggttgtcaac
cacaagaagcagcgcttcggtgggatgatggtgaaagtgtatcgtgttggccagggcatc
gttgatgagatggattacaaggtcgccaagaagctggccgaagagaatcctggcgagtac
actatcgagggctgggaaccatacatgccgatgcgtgttatccgttccctgaaggcattc
gtcaacaagtatccaaattacttccatgaccttctgcgtcttgatacgcctttggaagta
taccagcgcatgtacgacgacatcgaagggcttggtccattcctggcctatcagatctgg
gttgatttcacgtacatgcctggatacccgttcagcgagaatcacttcacgatcgccgga
ccaggctgtcgcgcaggcatcgatctgctgttcctgaacaaagacggcatgactcacgaa
gaatgcatcttctggctgcgtgatcatcaggatgatgtgtatggtactcttgggtataac
agggaagaattttggtctgcggaagagccttgggatcagtgtatgaatgtaatgatgtta
gagtcacttttttgcgaatttcaaaaatatgttcgttgtgtagaagctgttaaccaaggc
aaaaaaccacgtgggaaggttggttacgatggggaaggacaacctaaagcgacgacatct
ggttctaaaaacctactaaatttatttaaaaagtaacttactttgtgagttaagaaagta
tattataacaggaactttcattttggagttcctgttatgttttatgaattgttggtttct
aaaggtggtaaaccgcatttcatcaagaagtatttgaggatggttaaatctttcaaatat
tctgatggtgattacaccgaattgcaccacattctccccaagagcatgttcccagaatat
tccaaagataagatcaatttggttcgattaacaggtagacagcattatcttgtgcatgtt
tgcctggctttggctttcccgaattctgatatggtatatgctgttcttttgatgagccgt
gggggcaggtacacaccaacaggcataaaatttaattctcatctttacgaaaagttaaga
aaggaatttgggcaaagaatatctaaactcacaaagggcgtctctaaatgcatcggaaag
gacaacccaatgtacggaaggagaggaaagaataacccccaatatggatataagagaact
cctgagcaagttaagaaaattaccaaaggattgatgaagatacatgaaaggatggcgacc
gacccggaatacaagaggcaagttttagagaagcgtcacgacaatatagatctagaaaag
ttttctgaacgtgccaggaaagctaaactcggagaactcaatcccaattatgggaaggac
ttaaccaattctttcacaccagagcaacgcaccaaacagaaagaaaacgcccagaaaggt
atgttggtgaagttgccttgggagaaagcgaaatggaaccccgaaaatgatgtgtattgg
tcaaaagctgatttgcttatgcaatctctgaagacgatgaaaagagcggaagccctcatg
catgtgtacggaacaaaggatttgaaggcttttaatgcgacaaacagcattatcgaacgt
ttcaataaagggtgggaaccattaaaatgtaataagtggctaatgagatatagaggatga
aaaatgaaaccagtcaaacgccatcgttcttggaaagtttgtccagcttgttccagcaga
gcaactaaactgttctacatggacactgggaaatacaaatgccagatttgtcaacaccaa
tacgatgacccgaaaggccggaacttgttagataagaaatacaagttcacaatcctcttg
ggtaacagtgaacaatatcaatataccgtttatggggacagtttgtcacaaataaaccag
catctgttgtcattgttgtcaaaatacgacaagacatgccctcgtccagcaagagtagtt
cctactccgaagggatatccgaagggtactcgctcggtgacggttgtcggatacacacgt
tatgatgggaaacgattcagaagtatccgagtaaacatgattcccatttaaacttttcaa
taactcctttcaacgtattattgacttcacttaaacgaagcgccccggtaaagggacaca
catttgcactgaaacaggaagattacatcatgtcagaatttaagcccttcgcagtagcag
taaaccaacaagtaaaatccatgtcagcaactggtctgttcatgaccaacatcgataaag
atgctctgtgggatctatatctgtcttctttccctgctggtaccaacccgctttaccgtg
aacgtaccaagcacgactgcacctgctgtaaacaattcatccgtaacatcggcggcgtag
tcaccatcactcgtgattaccaaatggtcactatttgggacggtattcaactggacaacg
aatacgacgtggttgctgcggcgctgtcggcgtatgtcaaacagcacgcaatcgtccacg
tgtacttcaatgagaccaagaaagtcggtgttgagtcgaaccacgaaatgaaagacggca
atgtgcgcacatacaatcacttccacaccgacctgcgcggcaaattcgttctgcgcggcg
atgacattgcttctaagaagggcgaaattcgccaggctgtggaagtcttccgtcgctcgg
ttgaagaattaactctggagtcagccgagatcgttctggaactgattgaccagaattctc
tgtatcgcggcgacgagcacaagcatacggtacagaacttctttgatttcaaacgcaagt
tgtaccctcgcgtgacacagatgaccgaagagcagcaagcacgattctactggtatgaag
gcacacgtgaaaatgtggcacgttctttaggcatccgaaatactgtcatcggcacgttgc
tgcaagatctgtcggaaggtcgtgatctggaaaccgccgtcaagtctttcgaagtcaaag
tcgctccaacgaactacaagcgcccaactgcgctggttacgaagtcgatgattgaaaacg
cgcagaaagaagttgaagcgctgggtctgaccaattcacttggtcgccgttatgctgtgt
atgatgacctgaccatcaacaacgttctgttcgccgacctggcagcgcagaagaagatgg
acccgtttgctcagctggcatctgaagtgaagactccgaccaagtccctggataaggttg
aagagatcaccatcgacgacttcctggctaacgttctgccaaaggcgcattcaatggaag
tcatggttgagaactctcacactggcaacctgatgtccctaatcgctccggctaccgcag
gcgctcctaacctgtttaagtggaacaacggcttcagctggtcatacaacggtgaagtgg
ctgactccatcaaagagcgcgtgaagacagcaggcggtaacgttgacagcttccttcgtg
tgtccctggcttggcacaacaacgatgacctggatctgagcctgaacgaccctctgcaca
accatgtgcacttcagcaaccgtcgttcggcgactggcgcaactctggacatcgacatga
acggcatggatggcattgatccaaatcgtcgcccagtggagaatatcttcttccgcgatg
agagcaagctgcgtgacgggaactatgagttctatgtcaccaactacaaccagcgtgaaa
cctgtgacgttggattcgaaatcgaagttgaatacaaaggccagaccaagcgcttctcac
accctggcctgaaacacaaagatcgcaccctggctgtcgtgctccacgtccgcgctggac
aactgacaggcatcagttcgaccatgaaagacgacgaacgctctcaggaaatctggggca
tcaagacctcggtcttccagaaggtgcaactggtcctgaactcaccgaaccattgggatg
gcgagcagacaggcaacaagcacgtgttcttcatcctggaaggttgtgctaacccagtcg
gcactcgtggcttctacaacgaatatctgaagccggaactggataaacaccgtaaggttt
ttgaaatgttaggcggtaagattaaggtacagccaagcaccgagcagctgtccggcctgg
gcttctctaccacccaacgcaaccacgtgttcgtgaaggtgagcggctcgttcaaccgta
ctgtgaaagttgtattctaaacctgatttgaaattgtaacccattcatcattgaggatag
taaaaatgtttgataaagcagcccgcctgaaactgcgcttcgaaactggtaaaggtctgc
tgtctgttgagcaggtctgggacctgagcctgaccgccctgaacgaagtggcgaaaagcc
tgagccgtcaggtgaaggaagcagagtccgatgaagaagacttcatcggcaccaaaagca
acgttgactctctgctgcagctgcgctttgatatcgtgaagatcatcatcagcactaaga
ttcaagagcgtgatgaatctgctaacgccgccgagcgtaaggcgaacaaccaggttatcc
tgggtctgatcgagaagaaacagcaggaagagctggctggtaagtccctggaagaactga
aagcaatgctgaaataatctgtcggcctcggcccgagcaaccccgccatgtgcggggttt
tcttttggacaaagaatatgaaacctgtcatctgtgattattgcgccctcccagccgaat
tcgttggtggtgatgttctctaccctcatcgccctgacctctgcaatctgaagttctggg
tttgcaccccgtgtgatgcccgtgtcggttgccatacccatggggacggcagacaacctc
tgggaaggatggcgaatgccgctctccggactgccatattggtttgttcgatattgacat
gtgccgtaaagtagtccatgtatgtcaacaactgaaggatacaaacaatgctagccccaa
ctctgagcaaatctaaccgttctgggattaaactctctcctgagattatgaagtctcata
tcgctgaagtgatctatgaagatcgtgagatcggcggtcactgtgtgataacatgccatt
tcctcatggacaacggcttcaccgtgtatgggaagaaccccagcacttccattgaccctg
ccaatttcgatgtagagaaaggcaagtccgttgcctacgaaaagaccttctctcagctgt
gggaactggaggcataccgcgccttggtggagaagcaacttctggaagtggccgccgtcg
gtgataagaactatatcgactcctgtaagtgaggccacatgtctaaacaaattttattca
ctggtgcgtcgttggatgtgatgtgggcgctgtacaaccgtggacctctgtctatcagtg
acgtgccttcaaagtccggtctggatgaactgctccgccataagctggccgtggctgttg
tcatccgtggtgaaacaaagtatgcgggcacgatggagatggcaacccactacaagcgcc
agcattggaagtcagatagcaccaaatcgtaaaatactttcaataacaatgacgcctagt
atatttgctgggcgtttcaatttgtacaccacagtataatacagctgtacactaaaccat
gaggctacattatgtttcgtttgaaattgaacacccgcgacagcactgggacggcggtga
aagcaacagctggtaaggtgaacggcgaattccgtgagatcttcaaagagccgaagaccg
acaaaggcgggactaaaaagtctgcgcgtggtttccttaaagtcattaaagactctcagg
gtaaactagtgttggttgacggtatcacctttgatcaggtacaagacgccgacaaccagc
accagctggtgtaccgtgatggtaagttcttcaacacccaaactctggaagaagcgcgtg
ttcgtgccgctcctctggtgatggaactggcatcacaaatttgataaccgaaggggagga
gactcccccgttttgagggaaacctgatgtctgtgaagatgaaaggcgcggaattcaaag
aatattaccatgatgacacttactgggtgaaggatgcctggcatgatgatcatgcgatca
aggtcaatggtgagtacattgatgacatcacagatgatatgcccgatgatgcggaagtcg
tcatcgagtctggtgtcgtgttcatcccggtacagtccgagagcggtatgaaagagaaag
acgtgtctttcgtctctcatttcaaggcttggcgcaaacagaaaacctgtataactctta
tcatcacagtcgagaaagaacatctcgatgctgtgaaggtcgccattaaatcccaacagg
gcgttgtcttgttaaatgagattaaatggggtaatgtcatgaccaaccaaattaaccgtg
cgggcgtcgacaacctcgaccgccgctttaatccaacggatgtactgatgagccagattg
agctgtatcgtgaattcgttgaacatatgctgaccaagccggaaggtgaggccgataaca
accctgaagaaggcaataacgatgattgaatccctggagtttaagaatgcggttgcgact
gttgctccgtccaaccatgtaatcgttgtggacatttccggttccatgtaccgggcgctc
cctgaagtccgtaagcacctgaaggagaacctgccttctctggtgaaaccggaagacacc
gtgagcctcctgtacttctcatcccgtggcgattttggtactgtgttcgcaggtcgtcag
atcagtgctgcgtctgacctgagcgagctgaacaaactcatcgatcgcttcctgcaacca
tccggctgtactggctttgttgagccgttgaaactggcgatggacaccgcacgtgatctg
aagaaacccggctacgtcaacaacctggcgttcatgaccgatggttatgacaactgctgg
cgttccaatgaaatcctggacaccgccgaaaaacttccttccgcattcgacaacgttaca
ttcatcgaatacggctggtattgtaaccgcgaactgctggctcagatgtctgaacgttcc
ggcgcaactcacgtgtttgccgaaggccagactgaatatcagactgagctagaaaacgtg
ctgaagccatccacgccaaaagtggttgttgacgttccgttgctgtatgatcatgcaatt
tatgttgaaaacggcgcggcgactgttctggctgtccaacagaacgatgaaggacatcct
atcggccacgtgagcatccctgagagcgtcacgaagctgtgggttgtcaaccccgacatg
atcgaccagcttgatgcgctggctgacatccaggcggcatacgtgctggcattctacggc
gtacacatcatggacgccgacctggtgtgggctgcactgaagaaaacgggcgacgttcgc
ttcatcaaacagtacagcaactgtttcaccaagcaagactactccaacatcaaagtcgat
ttgacgcaggccatagttgacgaccagctgcgcggcgtggacggtatcgactacaatatg
gtcccggctgaagatgcgaccactgttgttgatgtgctgacgtacctggccgaagctggc
gtgtctgttgccaccaaacacccgatgttctcctacaagagcattggtcgcggtactgta
cagaaagcggacgacaccgaagacaagctggcggaagagatcgcgaatgctcaatccaaa
gaagagcgtaaagccctggctctcaagctggccgagcacgaagagtggacaccgtcgttt
gaacctgcagatgacctcggctttgtccctatcagcgacctggtctataactctgagcgc
ccgaacatcagtgtgcgtacaatccagcacggcactgtggcggtgcctgagttcgcccag
aagaagtttggcctgcctgaagaactggaaaccttccagtggcgcaactataccatcgtc
aaagatggtatcatcaacgtgaagaccctgccgttcaacgccgatgttgaagtcgtaacc
aacctgtgccagatgggcgtacacgtgttcggtggtccggaagtgtttatcctgaacctg
gaaagcgtaccactggtcaaccgtgcgatggttaagaacatcagtgctgccgagttcttt
accgacaacgttcgcctggaagccctgaaaggcaaacagaaggtactgaagttctatcgc
gatgagctggttggtaaaggcaatgccaaaggcctggctattcagtacggcgctgaagcc
gcagaatatctgtctggtgttggcatccgcgattatggcttctcgccgaagaccgagctg
aaggactccacggatgtctacatgagccgtgagctgaacgttaagatcgctggggcgtct
tccctgccgtctatcgcagcggtgcagaagaagatcgccgacaagaagaacctgaatgct
ggtgacatgttcatcgccaatgcgctgaaagagtatgatgcatttgtgaagtccccggcg
attactgctgtgcctgaagccgtacagaaacagctgatcgaaagctggatcgacgctgcg
gccaaggcggccatcactgaagtccgtgctctgaacaagaaattgtccaaagtggtgtat
ggcatcgttgcaggccacggctggttcaccgacctcgacctggaagagtccaccatggaa
gtcgaagtggatggtgtgaagtacaaggtcactgctgaattggcagagaaagagatcaaa
atctaatccaacaggcggggcaacccgccttattttgggagcaagaacatgagtagcaaa
ccaacatatgttgaggtcatgcgccatctggctcagtacgccaccgacaatctgaatatg
gatatgtggcgtgatgaagacaagcgcaaactgctggatgacgtggcggctcaaaacgaa
gacgcactggacaagctggctggccttcgcaccaagaaagacctcggcggtgacgaactg
gatgccatcgaaatcgtaatggacctcgaagaagagtttgaggtggacatcttagacagc
tggctgggtagtaaaggcgatgacccgaccatgggtgaactcgcggagtacgtggttgcc
ctgcgcaaataacagaagtccccaacaaacgttggggattttacttttaggggtttactt
cctctaaagaatgtcctattattcaataactggcgaacgatggggttcaccaggttgaaa
ggtaagattatatcatgaagaacaaaatggtagaaacctcagtagaaatcgaccgcaatt
ggggattgctccgcgctaaagggttccgtcgtgtgtatgcgaccaaagaagtctatgcgt
cacgccgcgatgttatcatcagcaagaagggcaaagagtgggttgccgaagaagtcgatg
tcgagactggcgtcgtcggcaaggtgaaggccaaggccgcgatcctcttcgctcttctga
agcatatcagttaattctataactttgggcggggtatgattaccccgtctatttgaaatt
gcaggaactatatcatgacccgtattaatgtcatccccgttgaatctctttgtgaccagc
acctccttgccgagtacactgaactcgcgcctgtcgttcttaatgtggtgaacggcaagc
gccgcaacctcaagggtgcgccgaagcagtacaaactcaacgaaggtcatgtgctgttct
tccgggacaagctcatttatctgatcgagcgctatgatcagcttgtcgccgaactgcttt
cccgtgggtatactgtcaactatccttcgctccgcaatcaggtgacgccagacaatcgac
aggaactcgcgatctatcttaacgattaccaaccgactcaggccgcagtcgaagagaatg
tcgagcgcattgtcgagcgtctgaatggcatgggcaaaatcacgtataaccgcacaccag
tagacccatcctacatggtgaacgttatgaaacaatcattccaattctgaagagactata
tcatgaaaaagttaatcctcgccgttgccctgctgggcgcttccttcgctgctgtttccg
ctcctcctgtaatcaccggagtgtctaccaacggcgtttatgctttcaaggcgtatggcc
aagacctcgttctgtataagaatgggaagatgattgagcgctgcgtgtcagacggcgtaa
accgtgggatcgacaatcagggtagcccgttcatcctggacttctatgcctgctccaacg
ggactaagacctttggtgtcaagacctttggcaacgtcactgacggtggctgggggttta
tgattgaaacccgcaaccgccgccctgtcacgaccatggaagaagagttcatgatctccg
tcggtggtacgttatgaaaaaggacgaagaactcgctctgttctctatggtgcgcagcga
agttgaaacaggtttcagggagacggatgcaattattgacttaatgaaagtcaaaaatga
tatcgacaatgaacggtataaaacagcgctctacggccttctcgagttcgttctgcgcaa
ggccgatcttggtcctgtcgatacccttgacgacctgaccaagttgttgaacacaggcgg
ggaaggtttcgacaccgctcgtatccttattgatggtggacctgaagaagacgaggtgta
atcatgccaagattcatcgcagtggtgcatacgtggttccatgatagcaaaggtttcgaa
gttcatgaactgggatcaacgtaccgtgacgccgcagaacttgaggctcgccgtataaca
gaaaagggcagagacactttcaattgtcgggcattctgtttgttagaaattcacagtaca
gaacgactcacagaacggaaattgacctggaaggaaagattgacagggaggctaactaag
ggataatccatatcccgaggtgaatctcatgttcatgtcttccttcatagactggttgaa
cattatcaacggcctgaggattcctgttggaaacctcgggctttctcgttcttcgatgcc
acaaatcgacgatgacaagcagcaggcgttccatgactacctggaggaacttggcatcac
catcgatgctggacaggttccaatcagatctctccgtcttacccagaacgaaatcaacaa
gatgaaggtctggaagatcatgaagaacattcgaaataagaagcccatgggtcgggtttg
ggtgtcttctgacaactatgtggtagacggctcccaccgttatgtcgctgccctgaacat
ggatgatcgccagcgcctcaaggtctacaaagtggacatgcctgccctggagtttgtcaa
ggttgccaagcagttcaagggtgtgaagtaccggacggtcagtgatagtcggcactaatc
tgaatacgatagtttattgaaaccctttactcaacatggtgagccgcctatcatttcatc
caatgaaataaggagaaccaccatgaaacgtttaatcctcggggctgtgctggctggtct
ggcattacccgccaccgccaagctgaactccacaggtgacaaactgtggtctgatctttc
ctactgtgctgggttttctcaggcagtcgccatcgataagtctggttcaatagagaactt
cgccgaactctggaacacaggcaacatctccactgctgtggtcaatgctgggattgagtt
caatcgttacaaacagggagcctataacctcaagggctacctaaatgacgatgaatttaa
tcgaggcggcatggaggcaggtgatttgatcatgactggccgaatgggcacacaaggtcg
cataaaggtgagagagtgccgttctcttccttctccggcattgcagaagggtgtgcagat
aggccgccgtcacctgaacctgatcaatgatggcaaccagtgcatcaaggttttcgaata
cagcgccacacaaacctccgatcgcactttgaagaaagaatggcgcacccgcgctctcgg
cctcagagcctggttggtggagaatgaccgttattttgaggatcgtgttcagaacggcct
gaaagatctggccaccgacctgagcgtgaatcttgatgatcctcgcatgtcacgcgaact
ccagcagacccgtgttgactgcgacaatatgatgaaggagaacgaatgatggcacgcaaa
atcgtcctcctgttgttgctggctgttgtcgtgggttacgttgctggcgcgtatgcagca
ccaccgtctaagctgaacacgtgtgtggcctggatgaacacgtaccagcaattccaccca
gacgacaaagatacttccatccttctgtctgacttcgagggtgagatgaagcgcctggat
ctgttcagcgtggacgagattgagaatgctctggacctacccatgatgctgaccgccgcc
gataatagcccacagacgaagaaagatctgatgtattgtcgtgggattgctcaggacttt
gtcgggtttcaaaaataggtttcgggttaaaatttagccccacattaaactgaaggaata
ctccgtgatgctcttgacaaaaactatcgctgcggcgattatcgaaaagaataaatcctc
cgctccaaacgcggcgcgggtattgcttatacacgaagactcccgtgtgatctttgctga
gaagtttgagatgggcgcgactctctggtatgctgacaacatgcgggagagcaagatgca
tggcgtcattcacaaattgattctggttgccatgcgcaatgatcagggcgattgggtgaa
cgtttccgacttcagtggcaagattcctcaagaaactccggtctctcgcctacagctccg
catggctctcaacgcgccgaaggcgaaaccggatgcaagttctattatcatacccgccac
caaactatctctggcgaacaccaatcatgctgaacactgcacagaaaaatgcaaagtcga
acttgttgttcagaaggctagcaaagtcgtagaatcgttcaaaccagattcggtagaagt
ggaggcattggccgaaaaggtaaagggatccgaattcatctccctgcgtgaactcgagcc
accgcatcgccaccgcatcgccaatgagatgtttgtctccttcaggccgaatggaaatat
catcctgtgtaaagccctgcgcgatgcactcccttggacaactctgaacatgatggtgac
ccgcgacttcaaacgtttcggcgtctgtgctgggaaggactataatgtcaaccagagcgg
gacttatgtcaaccgcgccatgtgctctaagctgaccttccccggagatgccggaacgat
ccgcgtcgttctgaactgggatgacaagctgaacatgtatgttggtgatttccaataatc
aataacctcgggtggcttatcataaagtcgccttttcatttgagagactatatatcatgg
aaaaatcttatccgatcattgtgaccaaaccccgttcccgcattgttattcagttattgc
tttgggcgttctaccagcgcatcccgttctattacatggggcagaaagcagtcgatgaac
tcctgaagtctcacgctgtggaggtgtaacatggctggtgtatggtgtgatgtcctgctg
gttagattcagttcgcatgaaagctcgaagcaatattcagttttctttccggttccgttt
tcttccggcggcctcacagttcagagggttctttcattggaatctgaattgtgtaagtca
tacgccgatgatgctcatgtcttgggatacgatcttctgaacgaaatgctgatagatgaa
gttcatgtagaaacggttgttacccgagcagagatggaattgttaatccccaaagggaac
gcccaataattccgctttattcaataaaatttgttagttaaactgtagtcctcttgtagt
gaacatgaaagtaaacattaacccaacggagtaatccagatgaatcgtactgaatttgtt
gcccacatcgcttcgacccagaacatcaccaaaggcgaagcagagaaagtagtagcatcc
tttattgacggcgtgaaaactgcagttgctgcaggcgcatctgtccagctggtcggcttc
ggtgcattcgaagtgaaagcacaagaagagcgcgaaggtcgcaaccctctgaacggccag
acaatcaccatcgctgccaaaaacgttgtgaaattcaaagtgggcgaaggtctgaagaac
gctgccaacggcaagtaattcaacctggtccggtccggtctctgcaacgcaggggcgtga
caaaagagaaagccggagtacaatgctccggctttttcgttcctgggaatcgggtaaact
ataggcgaatcccataggaggaagcaagtgacagcattcaatcaatacaccaaggcgctt
gatggcgtcggaccagtcagcatagaccgcatcaagtctcttgccgctgagttcttccca
tacgacaccgccaacccaggacagatggaatgcatcgttgaagccgtggacgccctcttg
aacaagaaggtcaaacacgtgatcatcgaggctccaactggtgtgggtaaatccctgatc
ggtactaccattcataatgtgcttcgccatctggttcttgagcgcaatccgtatggccag
ttccgcacttctatcaccactccgaccaaaggtctacaggatcagtatgcggcagagaaa
gccgtggcgatagatatcctgaagggcaagaagaactatcgttgccatatcagccctgac
ctgtactacaacgccatccaatgccgtatggcatgccgcgacgggcactgtaacaagaat
cgttgcccatatgttcaggctcgtcgtctttggacagacatctcctccctgcgatgcacc
aacgccgccatgatggtggagatgtgtacgacgatctgtatgaagcccgaaaaccgcgcc
gatatgctgatccttgatgagtgccataagatgccctctacgctcctagagcacacgatc
atggaatacagtataaatgctgtaaaggggttgctaacgatccctgagggagtgcctatc
gtggagaccatcacggatatcatcaggcgcacagaaaactatgagctgggcaagctgtac
tcgttaacaggtgagatgcatgcgatatttgacgacctgcatgacaaggttgaagctctt
ttagaaacccttgaggaactggtagaagacgagcgcctgaccgaagcccaggtgatgaag
ctgtccgacatcattgatactcttcacaacctcagcgactactgcggcatcatggggcag
accaatgccagcaccttcatcgttcaggagaaagacaagggcatgattcagttcaagcct
gtcatcgcctctgatgtgtctcagttcggcctattccgcaagggcgactaccatgttcac
atgtcggcaacgatctgtgggattgagtcctatgctcgttctctgggtatccgtgagggt
gaataccacaagattcaaatcggcaacccaatcccgatagagaaccggaaggtcaactac
atgcccatcatgaagatgacggcgaacatgggtgactacgagatgaagaagctggccgaa
tacgtggatgaaatcatcgcgttccaccatgggcagtctggcatcattcacacagtcagt
tatgaccgcgccctggctctacagaagttcagcaagtacaggaatatgattcacgttcct
cggactcgcaaggctctgatggatatcatggagcaggcattcaggacgaagacgccttgt
gtcatcgccagtccggctatggaagaggggtatgacttcaagggcgattacagccgcttc
cagatcctgatcaaggtgccatacgattaccttggtgatcctctggtggctcacgttaac
agtgtagacccatcggcgtacttcaggatggcggtactgcgtatcgttcagatgtgcgga
cgttc*ggtcaggggtgtgaatgactgggctgcgacatacatccttgattcttcttttga
atcactgatgatgcgcaacccagagttcttccccgcttggttcactgatgccgtgttcga
ggtttagtaacccgccacgaaggacagatggcatttgacatttggttccagtgatgtcac
agaaaccgtcatgctatccgtatcttggctgaagtcaatggtggcgagaggtttggtctg
cacatggttgtacgtgctgtagaacagatcctcgccacgatgcccgacctttccgtcagt
gtcctgccaatggcccagtgtctcatcgtagacatgcactcggaactcaatcatatggaa
gagcgccttggggatgtccttgagtacactggtgcccaccacaggaatttcaatggatga
gtcattggagttcccttcatagaccgaagcccatgcaaaggtaggatcgcccccagcaac
aggggttctcttccagtattggaactcagggttgcctgaagtgttcttctgaagtagaat
gacctcgccacctgtgaagttcgtggtgtcaatgtcatctcgctcaagttcatcggctgg
agatccaataaatttccagccttcgcgatccagaagagacttataatagtcagtgaacac
gttgctgtcttctgcggcgttgatggcgtctttgaggccttcgccagtcaccatctcgtt
gagacggagccacatgtctttgacggcggacgcagcagcgacctgcccaacagtcccacc
tgcagtgtaatcatagacgatatcagtcagcttgatagcgtcattgatagacaagagcag
ttgctcaatctgcggtgcggtgagactgaaacgatatgcgcggggtgccatagtttcatt
cctctttctataaaaccagtttgggatatttatatcatgatagaaatttattctgacggg
ggttctaacccgaagaccaaccaggccgcaggctgggcatttgccattaagccgatgtcg
ggtatgcaatggaaggtattcttcggccacctgcctcctccgtccaccaacaacatcgcc
ga*gttgttgggtgtcactaacgcattgaaattactgtgggcattctctggaaagggtga
gcgcagcataccggacgtccgcatctggtccgacagccaatacaccatcaagagcgtcac
cgaatggcgagcgaagtgggagtatcagggcttcccagacaagaacgttgatctcatcaa
agatctgttcagaatctatgatctcgtttgttcaatttgtgaagttgaactaaaatgggt
taaaggtcatgcgggtgttgaaggcaacgaactcgcggacacttgggccaccgccgccaa
gaacgacagcaacttcctgatagagaatgaaaggatctctgtgaagaaagttgttggatc
ttttgatgaatttatcggtatctgagggttcccacaatgggtatgaattatgttgatcgt
ggcgagaatgtcgtcaaatatttcacggacgaagataacgagcgtgtcatcagtatcctt
cgtgattggatccctgctcgcaagaaagcacttgccgagggcaccaggcttccaaagatc
cccaactatgtcgctctgcaggtccagcgcatcatcaccaagatgagcacccgctacaac
tatcgtgattatcccttccgcgaagacatggtctctgaagcaatcgtcaacatcctgcgt
tacctccacaccttcgacgtcggtcacattggaaagaaagggaagatcaacttcttctct
tgggtgaccatgtgcgctgatcgatcattcgcccgtaagctgaacatcgaagaagagcac
acgtacatcaaattgcgctcatttgaagaggcgggtgggttcgcaggcctggcagacgac
ccagacttccagcaagagacgttcgttgatgccacagggattggtatggacttccgtgag
cgcatcggcaactttgagaacaagaaggaaagccagcgacagaaggagcgggagaaggtg
gaaacagcccgtgctgccgaatcgactaaaaagattgcgaaaggcatacttcaatacatg
gcacaaggtaagaatactatgacagcacaggccgaagatgattcagatcaagactttggc
aaaacgcaatttgacctggacgaaatccaagaggaaaaagaataatggcgattgctaaaa
ttggcgatctgcatatcgggagccgtaatggttcccgatacgttcgcgacttcatcaaga
actacctcatcaattatttcatccctgaacttgtcgactctgatatcaaagaggtctggc
agtttggcgacacttttgacgtccgcaaattcatgtacgggcgcgacaaagactggctga
aggatgagctaactccggcgctgaaagccgctggcatcaagtggaatggcatcgtgggca
accatgacatcaccttagaagagtccaaccgcatcaactggccgtcctatctgaacgagc
tggacccagatgtgttctgctactacagcgaaccgaccgaagtgatgatcgagggtgtca
agactctgctgctgccttggatcaacaaggagaactatgatgcgtctattaaggcgatac
aagatacagacgccaagtactgttttgcgcatctggagctggcagggttcaaaatgtacc
agtcctctacttgtgatcacggtcagatcgacgttgcattgctttccaagtttgaccggg
tcgacacagggcatttccatacccgttcgatggaaggtaacattcagtatattgggactc
catatcacctgaactgggaagactacaaagacggcaccaaccgtggcttctatgtagatg
acatgcgcggcggcgaagtcttcatcccgaacgctgagcaccagacgttgttccgctatg
tggaatatgattacaccaagctgtcttctgacaatgaaggcaactggatcgaccctgagt
ggttgaacacaggtttgggtattgaagggcaaatcgttaaggtaatcgtacagaaccgcg
acaatgccaagcattatgagaagttctgtgatgccatgaagcgctgcaagtgcattgact
acaacttcatcgaccggacgattaccgttgcagccgagaaggttgaggtcaccgaagaga
tggtggcaaccgatgcagtggaagtcctaaagaaggatatccgcgctggtaataacatcc
aacggcctgagaacgtctgcaagctggcagagcacttctacaacgccgcccaacaacgcc
tgaacaaactggacgcataaccatgacccaaagtacagatatcctgtccaagtttggtgc
tctcctgcaggaagctgaagctcctgttcaggttgatgtgccattcgaagtgcgtgacaa
catcactcacaagctgaccttccacaaaggccgcgccaagaacttccgctccattggcaa
tcagttcatggagatcgattaccagcgcaatccggctacgctcgtcacttctgatgacaa
cggcgcgggtaagtctaccatgctggtgtggctcctgttcttcgtactgtacaacgacac
gtacagcaagaaggagaagaaggcaggcctggtgaactcacagagccgtaaggaatgtgt
gggtgaggtcgaattctcatgccgtgggagcgaatggaaggtgcgccgtggcatcaagcc
tgactttgttgaagtctaccagatggtggacggcaagtggttgcagatcgataacgaagc
ggccaaggccgacatgaacaagtacatcgtgaacctcatcggtgtggaccagaagatgtt
tgagaactctctggtgctgggtaaagagaagttcatcccattcacggagatgtacaccgc
cgaccgtcgcgccatggtggagactatctgggatttgggtttcttcagcctgatgaacga
agatgtcaaggcttccatcaagaacgccaacgccgtactggacagcatctctactgagtg
tgcgttgaaagttgttgaccacaccaacaagaagacgcagctgcatcagatcgagcaatc
caacgccctgatacagcaacagtcagccgatatcctcctacagcagcaggaagccctgac
agccctggatgcggatatcaccgcccagaacgaagaacgaacccgtctcactgctgtaga
attcgaagccacccaggaaatgaagacggtggaaagccgcctgcacgaagaatccatggt
ggagatcgaggctgtcaagaaagattttgaagtcagaatccagtctgtgaaagacgccgc
gcaggacaaggccgatgattatgagcgcatcgaggtgtctactgctgaacatgatcttca
ggtcttgcgtgaccgcgcctataccgtggctgaaagcaagaacaccctggtcaccgagcg
caacgcaaaccttgacgctctgaacgctgctatccagcgccgccaacagggtgagaactt
ccgcatcaagttccagaccgaaatggatggccatcagtcggccatcaaacggttccatga
catgggaacttgcccgacgtgtacccagctggtgtccgacgataccaaagcacggattga
gagtgaatacaatcctcagattcaggaattacaggcgaaactggatcaactggataaagt
cactgcagatgtcaccgccctgattgatgaccacaaggctcaggacgacaagctggttgc
tgatatcgcggtgatcgatgctgaattggatgcaatgcgcaagcaggctgacgaaatcgt
tgacaacatcaagcagctgcatcgtgacattcaggggttccatgacgccgccacgattga
atgcaactctttgaaccgtgaatgccagcagaagatccttgacattcgcaaggcgctgaa
cgttcgttttgaagacatcactgcgtcgttgcaacagacgcgagagaatgccgtcagcgg
gattaaagccgttgatgataagatcgccgagctgaaagcccgtcgtgctcctctcgtggc
gtctattgccgatctggagcgcaaactggctgtacagccgacgcctacagccgacctgga
gaatgccatctcttctattgagagtgaactagaggatctataccagcgtcgagaggacgc
ggatcaggaactccaggatttacagcatcttctatacttcctgaaggatgaccagaccaa
ggcgcgtatcatcgccctgtacttgccattcctcaatagcaagatcaatgagtatcttga
agccctcaacatgttcttggacatcgttgttgacgatacctttgagatcaccatgagcgc
agcaggccgcaaagggcagagcatcttctccttgtctactggccagcgcagccgtctgaa
cctggctgtgacgttagctctgcgcgacgtggctaacctcaaggcgtctgtgcaatgtaa
cctgtttgtgctggatgagatccttgagaacatgagtgagcgcggggtgcaggaatcggt
tgagatgctgaagcataagttcggcgggaacaacctgtttgtcatcagccagcgtgagca
ggagttccaggaatatttccaacacaacatccgttatggtctgcgcaatggcctgaccga
agttatcaagaaggattgatcatgggtagactgattcgtgtttcaaagaccacgggcggg
gaactgcaccgagttgtttgaagacgacttgtatgtgcgcctgattggaggggatatcac
cgaggatgaactccttgagcttgacgggaaggtattggggtgttggtgtaagccgcgccc
ctgccacggggatgtttacgtcaaagtcattggtcgtattaaactattccgcaagctggg
taaatcctttactgaacacctgagacaaacatatgtcagaatcaaaagatgaaatccaag
actcctgtgtcattgcggttgaaacctggaaccgtcggaacccacattatcaggtaacgg
tcactccgaatcgttatcttgagcagggtggcctgattgtggttgatgctgtgcttgcct
tcaacaagtaccacgatatggaaatcttggacggcaatttcaccgtcgcgaccaacacgg
cctgggatgacccgatggagtttgtctacggctggctggaatgtatcgaggaatcctacc
acctcatctatgaatgaggctgaagggcactaaatatcacgtgccctttatcttttaacc
cctgtcaggaggctcaatcgagctgcaagccgacaaaccacataaggaacgccatcatga
cgatgacaacgttgaaggccatggccttgtccgtgacctttaccattgccagcgggaatg
tgcactcgagccaaaatgcaagtcaatgtgtttatgatttctctgagcaacaacttaata
cgctcgcaaccgcctatcacataggcaagacgcaagaccttggttacactctggccgcca
tatcatggcgagagagtcgcgctggcgaagatgtggtgtcaatgcgatacggtctcaagg
cggccaacatgggagcctttcagaacaaggtgaagacagttagtgatcgcgaaggttgta
agaatcgcaagtgctatgccaatgtcgccatcaagttgttgaccgaccaagaatatgctg
cgcaagccgccctcgatgagatgcagttctggctctcataccacaaacagaatgtccgca
aatccctgtcctcatacaacgctggcttcgctcgcaattccgcgtcgaacgcctatgccg
ccgacgtcgtgaagaaagctaaatatcttcagaaatgtgtgtccttcaaaggccggacca
tctccgaggtagatcctcaggtgatcaccatgaacaagcgcacaatagagaaactgaaga
ggacaagataatgaacatcactccatcccagaccggatatgaacatatcttggtcttcat
cgctctacagggcgcgaaagaaggcatcattgtatccgagtactcgggtacagttcgcct
tgccgattatgtcgctcccgaggcattcatcaagaagtgcattgatgcatggtgtctcta
cgccctcggtacgtatcctgctcctccggctggtgagctgttgtttaccgtaccgactcc
agctgctggcgatacggacgctatctttgccgatatgctggccaaggggtatctggtgta
tgacatcactcacgacgtctactccttcacctccctgaacactgtgtttgggttcaccat
cacatccgaagccaacatccctgactggggtatcttggcatggggtgttgacggtctggg
cgcaacctatgcatcatctgatgtcggtgcggttctgattgatgagggcgtcaccatgga
gcagtaccttgctcagttccctcagcacaatatcacgggcagcgacatcattttggtcca
gcctggtgctatcgccctccctcgtttagtggctggctggaaaccacagctgaaggatat
catcgccgggatcagattccatattcctgttgtgaacccaacgccgtaaaataattcaat
aaaaggggcaaacgcccctttacttcttcaatatcttcccctatacttcattccataagc
agtacgacaccaacttgaaatgaaggaactacatcatgacacaactcaagaacttcaccg
ccgatgacatgtttgccttccagggcgctgagcactttgctgatggttctgtaccccgca
tctactacttctccgatgaagagatggaagcattcttcgacctgatggaaaaagactacg
aatcgggtgacttcatctacctcatccatcatgctgaagggttgtccctgggttggacgg
ccaacggcgaaccggaagaagtaaacttccctgaaggcatcatgtccgagcgtatagagt
acctgctggaagccctggactctcatacccttccactctgggcgatgtcagtagccaaag
ttcaaaaataagacaagggggcttcggctccctttgtatttgaggaaatatatcatggaa
aaattaactcgcattatccagtctatcgtaaccaacttgcccgaagtgtctggtatcaca
gagattgacatcgtggaacgccacggcaatttcttcgtctacttcaataagaatggacag
cgttaccgggtggacgaggctctcagcgtagaaacagtcgatgggaatgtgttaaccttt
gacagatccgcccactttatccaacaacaattgcgcggctgatcgctaattaagggaaac
cgccatattccatcaggagatacaaaatgtcaaagccaagtttcctccagttcatgcagg
agaaagaccagttggacgaagcgttcaactctgctccgtatgagctgaccatgggcaaga
agaacgcaggcgatgtgttcttcaccttcatagacgaagatgaaaaggaataccgcattc
agttctataccccacaaggtcttggcaagaacgtccgccaggtcttcatcggccagaagc
gcggctccgtctatccagatgctatcactcgcttcaagaacccaatgcgcgtcatcgcct
ccatgatcgaagcgaccaagcagttcctggcgacccctctaggcaagaccatcgacggtt
atgctgtgaacttctccaagaaagccctggaacgcggcatgaccctgattccgaagatca
tccgccagtctggcctgaagcagaaactcaatgtcatggacctgacctacgcgcctgtcc
ccgaccgtggttatgtgtggcttgtcaagaagggtaaagacccggctcaggtattcgacg
gtccgaagatgcagggcatcacccgggatgacccagacaaggtcggcgacgttccggttc
agagcaatacctctgatgctggtgtggctactggctggtccaaccaagtcgctcctgatg
gtaatccacacatcgattaccgcgatgacaaaggtatgctcctgggcggcataggtctca
gattttccccaatctacggaatgtattcgggatcttctaaagcagtgaatttcaaagaaa
tcgaaggcacagacgttgcagaaatcgcacagaaattgaaactacctgcgatcccaaatg
gtgtgctgaacaaattcacatcagcagcagaatcttggtggaattctaaaaatattatgc
ctgcgtctcgggctaccgcagcagaactcacaaccgaccgttggcgtactctggtaaacg
cattctacaaagtcaaagaaatgcgcggtgtatcctccagaactatggcttccggtagtg
taactttcggtggcagaggtgctgtgacagcaaccttgaaccgtggagtcaccaaggccg
aagatcctgtatttttgactgtcaaggcagtcactgaacttggtcctcgcggagaaacga
tcggtcagccgattgtcattcgtgatattgatatcacccgaccgtcaaaactgaccgcga
tcgtccaatcagcagtcgacaagctggcacctcttgttacggtcagcagtaagaagactg
gtgtcgaccttgcggcatacgctggttccatccgcgacaacgctccaaaaggccgcgacc
tggattggcagatctatgccagtcgtgatgcgcagaccctgaacgtggattgggatatca
ccttccgccgcaacacaacagaaggtgctttccatgagttcaaggctcagatcgaccgtg
ccaaccagtacctgcagactctgtatcaggatgcgaagtccaagggatacaacccgaccg
agccaaacctgatgactctggctcgtgcccagcagtcggacgaatggtctgcaagcaacg
gggaaagcgcgtacagtgagtatgagcagtccctgggcggcaacatgcagattaagatct
gatcatctaaagccccttcgggggcttataaataactgaaatccccgaggagattaagat
gaaaccgttcattcaatatttcaacgagcaagctgctcagcctcagacccatgctggcgt
ccagggcaaaagtgtatccatcaccaaacaggctgatggcactcagtggtgctccggcgc
tactgtgacccaaatcacccctgacaatcaggcggacgtctacaacctggagttaaccaa
tggcaacaccatcaaggtgaagctgaccccagatcagactcacggcatcacccaaggcca
agaagttgttgccgttcacgatggcttcgaattcttctttggcaagtctgctgacaaagg
ccaggtgactgaagcctatgctcaggaactggcgaacatggacaagatgatcggcaacgc
gctgggcgttggcaagtctcgcaagagtggtcgcaccgagttcgaatactccggtatccc
tggccatggtaaagcgatcactgtgaacttcggtggtgaagacgacccgtatgtgatcgt
cacctgcaacggcaaagagcaggacatcagcaagggcaaaaccctggctgctgatatcgc
caagttcctcggcgttaagcccgtctaaggaggttgtatgaaagggtttcaagacttcct
actgaaggaagcaacagaccatcgggcgctgggcaagcgcggtcagtacgacatcactga
cgttggtcgaccgaccaaaggtgagctgatcgattactacaatcgcaacggcgacaagcg
gcaggggaaagtgaagtctgtgaacgcacaagacgtcatgaccctaacagacaccgacac
gggtgaaaccgtcaagatgactctggtcaagccgtgattacaatccccctaaatacaggg
ggatttcttttactgaggaaacaaatcatggttaacgcgagtattttcatcaaccgtgga
ctgcttgctatagcccactctcatgccctccacttcgttacaacgtcctatgccaagcac
aaagctctcggggagttctacggggatctggaggacttgctagacacgttcacagaggcg
tacatcggcgcgggtggtcaatacgttccgtcgtttgagaacatcaagctctacaatcca
gatcccattgcttacgtcaacagcgtagccctggacatcgatggcatctacaggcagtgt
gactcccaccttcagaacacgcttgatgaaatcaagacgttgtgctatcagactctctac
aaactgaagcagctgtcgtaagtcaatacgaaataaaggcatataattttgctcattatt
caccgaaaggaaaggacaatgagcaaaatctttaccccatcacatcgtgaaggatgtgag
atcgcggccaactacctgcgcggtcgcatgaactgtggtgcagtcttcatcgagccaaat
tcgtttgacaacaaagaatcacctgatgccatcgggttccgttccggtggttgctctatc
ctcatggaagtaaaggtgtctcgcgccgacttcctcaccgataagaagaagaagcctcat
cgaatggatcctacaacaggcatgggcgcgtaccgcttttatgtctgtcctcaggatgtg
atcagggttgaagacctgccgccgaagtgggggctgttctacttcacgtctcgcaagtct
ttgatgcccgttcatgtcccggacatgcaatactcttcactgtcatcaccagagcattat
cagaagtatcttgatgagcagataaagagaggcagatctgtcactcgtcatatgcgcagt
tacatggacctcctgtatggcttcgcccactttgagcgcaacacggctggagaacagaat
atcctgtatggggcttggcgtcaactgtgtatagctcaaagtcgtggtgtagactatact
gtgaccgaagtgttccagaggccgaagatctaatgaactatcaaaaaattcataacgcta
taataaccagagccagagatagaattttaactggttacaaggaaaatcaccacgtcatcc
ctctatctcttggtggtgaagacaggaactacaacaaagtttctctcacagcatctgaac
attatattattcatcttctgttggccaaaattcatggcggggkgatggtcagcgcattta
aaaagatgcgccacttgacttctaatcctccaaacaataaagagtttgccgtcaggaggg
aattgttgtgtacaacagccggggagaaagcgaaagatccacaaaaacggaaaaggcatt
ctctgaaaataaaggatagaagccatacagaatccgccaaattgtcaatatctaattcca
tgactggagagaataacccaatgaaggggatacctgcatggaggaacccgaccaatatta
gccgaggaacccataaaaattggttggcggctggagaaatttatgacttgtacatcacag
ggaaatttttaagagttatcgacctttttaatgcttgcaaaacgccgacatcatacggaa
cggtttccaccataaaaacaaaattggaattgggttggaaaccaaggaaagacgcggatt
ggttgcaattctctgaggaacacaaatgaaatttctcgacgaacaattcataaattatgt
tgctcccagactcgataaattcaagtgggaacgcgttgggtctgtcgcaaattttagatg
cccgctttgtggagattctctaaaaagtgctaataagcgacgcggttattttttcttcga
tcgagataatgattgtttccggtttaaatgtcataactgccataacatgaatggctgggc
gtttgagttctggctgaagaagttcgacgaacgcctctcatccgagtacaacatggagaa
gttccgcctgctgggtgatacgtcgggcagaccacttccttccctgaagccgttgccaaa
gctgacacagaccgcccgtattggctcagtggcggcgaaacgcgatgagagcctcttcgg
caatatgctgcgccttgatctgctaccgcccgaccataaggctcgccagtacgtacagtg
gcgtggactgccggagagcacttggtctttgctgtactacacgcagagcttccgtgaaga
cctgaagctgtttgaaacagatcctgaaaagcagctgaagatccccgacgatgaacgact
ggtgattccattctggacgcaagacgggcgtatgaagatcgttcaggggcgcgcattcga
caagaaagcgaccctgcgctatgcaacagtcaagcccaaggatgaagacaccaaagtcta
tggggaagaccgtgtgatgttcaacaagaccaagctggttgtggaaggtccgatcgacag
tctgttcctgccaaactgtcttgcatcagctgactccgatctactgagtgtgaagggtga
catctatatccctgataaccagtaccggaacccgcaggtgtgtgacggcattcagaagat
gatagataaaggtgtcaaggtcgtgctgttcccgccagacgttccgtggaaggatatcaa
cgacatggtcatgccctcaaaaggcaacatgctgatacaagacctcctgaagctgatcgc
caagaacgtctaccagggtatggccgcctcattacaattcgctgaactgaggaaagtgaa
atgacattggaagaactgaataagctggatgatggtgagatccagcgcgggtatgagatg
tctcgcaaggggtacgctctatctggtgaagaatccccgagtttcatccacggctggaag
aatggtctggtggacttccatggagttcccatcagccctgagcaggccgaattggctcgc
gagtttgtaagagttcgtccgaactaaaactttttacttcacattatttccctccaagca
tcgtcgaatgaggccttttaaaatacttgaaaaatattttaaaaatttattgaaaaagac
tttactcttcaataatgatgcactattatagttcacatagggcggtgtgttaccgccgaa
tgaaaagtgaaacgaaccaactacattatgaggaattacatcatggcgactaccaaaact
ctgatcaccaacggcaccatctctttcgaactgaacaccgaagttgctaaagtcgaaatg
ttccgcatcgctcaggcagctggcttcactggtggcaaaacttccttcatgaacctgctg
aacggcaaagtgaaagcgaccaacggcttcactctgatcgagcaggctgtggttgacaaa
gctgtggttgctaagactgccgacaaagttggcatgctgaaaagcctgggtcacgacatc
cacgttgtcgaagcgaataccgaaacttacggcaccatcgtagtcggtaaaggccgcatc
cagctgaacccactgaacaacggttccttctctgtgatggtcttccctaagaaaggctac
gcaaacgaagacatcgtgaaagcagctggtggcgaagcgaaaacccaatacgtcaaaatg
ggtaaactgaacgccgctgcggttgaagctctggtgagcaaactggcctaagccagacgc
atgacaggggaggaaactcccctcccattcagatttttggtaggagattaccatgtcccg
cgctgtcattcaagcctcttcaggcgctctctgggttgctgaccgcattccgaacaaagt
cttccctcagttccaagaggaactcgagcaggcgatgttagcagtcctggaaaaatacgg
gtacgacaccgaagttcgtacttccttcaacgaagtcatgcctgtggtggtagcaagatg
aaagtgactctcgagcaaatcggtatcgccgcttgcctggttctgaaggaaatgactggc
aaacaatggaaacatcagtcattcagtgaccgaccaggtgaagacaacgctatcatgatc
gatagcgaagaatctgttgcagtgctcttctactgggaagacaccggactctggaccgcc
cagatgtatggtggagaagagaaaggcacaccgaatccttctttacgggaagcatatcaa
gatctgaagaaacgcatagaaatgcggatcgttaaactgaacaccattttgtccagtctg
taacatcagttcctcaagtagttcactttcactttaaataccttcgcattcattgcggag
gtattttcttatggccattctaaaacttggcaaccgtggcactgaagtgaaggcacttca
ggatagcctcaacaaaatcggcttcaccctcgtcgctgacggcatctttggtaaggcaac
agagaacgctgtcaagaccgttcaggcgggtgcggggcttgtcattgatggtatcgtggg
tccaaagacctcctatgctattcgcaacgccggggaagcgcatcaggatcacctgactga
ggctgaccttatcgaggcggccaatcagctgggcgtcgacctcgcttctgtgaaggcagt
caaccaggttgaatcccgtggcacaggcttcaccaagtcaggcaagatcaagacattgtt
cgagcgtcacatcatgtataagaaactgatggcaaagttcggacaggctcgagcgaatgc
catgggtcagatgtatccgactctggtcagcccggttgcaggcgggtacacgggaggtga
cgcagaattggatcgactccacgcagcgatcaacatcgacgaggattgtgcgtacgagag
cgcttcatacggcctcttccagatcatgggcttcaactgccaggtctgcgggtatgccaa
cgccaaggagatgttcaatgacttcctgacgggagaacgtgctcacctgatggcattcgt
gaagttcatcaaggctgatgccaagctctggcaggctctgaaggacaagaattgggctga
gttcgcgcggcgctataatggtccggcgtataccaagaaccagtacgacacgaagctcgc
agcagcatacaacagcttcaattaatcacaaggccggaaacggcctttttctttatccaa
gcctcgggtatgctgggtgtgtcgccttaattaaggttgatgacacccctgagatatagg
aaggttcccatgcaatctgccaccaaagttgtaagtatgaagccagcgggcaagaccaag
tcagcacgtaagaaggagacaatccagaaagaagatgactggatgaagttctccaaaggt
gacttcagaatcgctccgttcaatggcctctcagagaatcagaacctcgcatatcaatct
gctcttgaagaaaatctcaccatcgccatcggtccggcaggtacaggtaaatcgtactgc
ggtgcctcagccgccgccaagctcctgatcgataaagttgtcagcaagattgtcatcacg
cgatcaccgctgccaacaggtcagacagcaggcttccgtcctggtgacacgtacgaaaaa
ctcatgccatacctgatgcccctgattcagacgttgaagaaggtgctgaagactgacacg
ggcaatgacggcttcttcaactacctgtgggagaagcgcatcatcgagatccaggatctg
gagaccatcaaggggatgacctttgacgacaccttcctgatcattgaagaagcgcaggaa
tgcgatatggagcagctaaagaacctgctgacccgcgcatctgattcaacctacattttt
gtcaacggtgacatcaagcagtccaacaagcgcctgcgcgacagcgctctggaaaagtac
gtcggttccttccgcgacttcaacgccaagctggaggccggaaccctgaagatcgatggt
gttggcgtcggtgatgagtaccctgaatgggttcagccgttcagtatcatcgaattcgac
aaatccgaccgcaacgggcgcggggacttcacccgcctgatgctggaagtcaacgatctg
tatgacatttaagtaactcaccaacactccccgccgccttcaatctacgagggcggcgta
taataaaacctgcttataacacaaaccgaggatcgctatgattaacgtcattaagcggga
cggatcttctgtcccctttgatattgagaaactacacgcagtcgtagaccgcgcatgtga
cggactggctggtgtatcaatgtcagaggtgatctctgcatcgaagattcagttcacaga
caacatgagaacagatcgcattcaggatatcctcatccaggctgcggcttcactgatctc
tgtagacaaacccaattaccagtatgtggctgctcgcctgaagtcatatgatctgcgtaa
ggctgtctacggtcagtacaagccacctcacctgctggatatctttgtcaacaacatcaa
acgtcgtgtgtatgaccgtgagttcctcgacctctacacgaccgaagagttcaacgaact
gaacgatgtcatcaaccacaaacgcgacaagaacttcacatgggcggccatgggtcagct
gactgagaagtatctgctgcgtgaccgttccaggaaagatggcaaggtcttctacgaaac
accacaggttatgtacatgggcatcgccatggcgttgttctccaactgggacaaagacag
ccgcctggaaatggtgaagaagttctatgaatatgccagcacaggcaagttcagtcttcc
aaccccgatcatggccggtgttcgtactcctacccgtcagttcagctcatgtgtgttgat
caagactggtgacaccctggactctatcaacgcaacggccaagaccatcgttgactatgt
gtccaaacgcgctggtatcggttttgacttcggggcaatccgtggtattggtagtcctat
tcgcggcggagagatggttcatacaggcctgatcccgttcatcaagtatctcactggggc
gctcaagtcgtgctctcagggcggcattcgcggcggtgcagcgacagggtacatccccct
gtggcactaccagttcgatgacgtcgttgtcctgaagaacaaccgtggaacagaagagaa
ccgcgaacgtcgcatcgactacggtattcagatcaaccgcgtgatgtttgagcgcctggt
tgccaagcagcctctgtatctgttcgacccgaaagacaatcctgacatgtatgaggctta
cttcgccgacgttgacaagttccgtgtcctgtacgagaacatgatcaaagccgccgacgc
aggtatctgtcgtgccaagaagttgcaggccgaagaagtcttccagatgctgttagacca
gcgttcggatacaggacgcatctacatcgcgtttgtagatcatatgaaccagtacagccc
attcaaccttgacacgatctacagctccaacctgtgctttacgggtgataccatggtggc
tgccgctgatggtcgtaacatggtgagtatcaaagaattggccgattggtctagttatga
taagaagttccctgtatattctgctcgtccttctaaaaagaatgacggtggatgggtgac
tgaaatcaagatggccaaggccgccaagactggggtgcgtgaagttgtagaagtactatt
gagcaacggccagacattccgctgcacaccagaccatccactggcactttccgacgcccg
tggtgattatccatacgtcgaagcgcggcatgcggttggacagaaactgaaaggtttcta
caccacgatgtctgagaacaaatatagacgcatcaatagcgtcagcaacggattgtcaaa
ccaacacagaatgatctatgagttttacgatggccctctggatcctggtaatcatattga
tcatatcgttgatgacgctgttgtcctagatgaaattggcaatctccgttctattccagc
ggaagacaatttcgctaagaaatcggcttctatgtctggggtaggtaatccaagtaaccc
tgctgtgaaagcagacaaagcccgtgctgtacataactgctctgtgcgcacttctatgga
aagaaaccctaaattcaagggtatgagcaaccaagacatccttgatcttgcttgggaaat
gaaggacaatggggaaatggtcactttaccgagaatggttaagaaatcgccatccatgcc
gaactcttttagcaaaaaccggtttggtggtaagttctccaacctcacgaatatgctgga
agtcggagccagaaccattgaaccatttgagcacaaagagaagttggttgtttcaaacgt
ttctcgtgaagcgcctatggaagaccctactgtcgtttctattacccctgctggcgtaga
ggatgtatatgatctgacagttgatgacaaccacaacttcttcatcgtgaccaatgacga
ccctatgagtagtgaaggcatattggtgcataactgtctggagattgcgctgccgacccg
tgagttccagcagtacgatgatgaaagtggtcgtgtggctctgtgtactctggcttcctt
caacctcacggcgttcgaagacccgacggagatggaggatgtggcgttcgttctggtgtc
ggcattggacatgctgctcgaatatcaggactatccagctatccaggcacgcaaggctgt
tgaggattatcgtcctctgggtatcggcatcgtgaacgtggcccacttcctggccaagaa
cttcacgggctacggctcaccagctggccttgagatgttggatgcgtggatggcacacct
gcactactatctggtcaaggcttccaaccgtctggcaatgaagttcggcgcatgcaaacg
cggaacgatccatggtatggggcaggtcaccgccgatcttcagccgctcccgctcgatat
cctgccaaatggtaagaagccggaagggatggcatatggactggactgggatgagttgaa
ggatgacctgaagacctatggtatccgcaatgccactctgctggcagtagcccctaccga
aagctcctcacaagtcctcaacgcaacgaacggtattgagccaccgaagggcttggtcag
tgtcaagggcagcaaggacggggcgtacaagcaggttgttccggatgttgagacccttgg
accgctgtatgacctcaagtgggatctggaatgcatcgagtacctgaagactgccgctgt
tatccagcgctgggtagatcagtccatcagcaccaacacgtggtatgatcctgagaagta
cccagacggcaagatccctcgtgccaagatgatgcaggatatcctgtccttctatatgtg
gggcggcaagactctgtattacaacacgaacaaggacgccaaggaagacgaagagttgaa
gcaggctgaagaacctggttgcgactcctgtatcgtctgagttggtctaaacctgctatc
gttatatcatcaggggtgagatatcaccccttattcatcaggagttctatatgttccaga
cattagtgttagtccctggccagccagccatctttcttaaacacgacagcaaagtcgaag
cggagaatgttctccgaaacgtgaagacggcaagcgcttggcataacggcggggaaatca
cggccatccctttgaactacacagatcctttggacacggcgaaccgcacccacttccttc
tggatctcagtaaattacctgaggacaaacgccaggattttgttgctaacatcaagaatt
acatcacgaccgaacaaatcaaactccacgaaggcaaggcataacatgagcgaacagaaa
caattctccgtattcgacccaagttctgacaacaccggcctgccgttcttcggtgaccca
gtgagcatccagcgctatgatgtcgttgcctggccgttcgtgcagaagtggtatgaaaaa
ggcctcagccagttctggcgtcctgaagaggtggacatcaccaaagacaaatctgacttt
gccaccctgaacgaagccgagaagcatgtctacttcagcaacctgaagcgccagaccatg
ctggactctatccagggcgcggccccgttcgaggcgttcgctgcctggacgtctacccct
gagatgcagttcgctgtccttgagtggacgcgccaggaagcgattcactccctgtcctat
acccacatcctgcgcaatactgtgaacgatcctggtatcgtgtttgaccatgtgctggac
gttgcagagatcgtggactgcgctcaccagatcagcgtgtactacgacgacatggttcgt
tacagcggtatgcgcatggccggacgtatcttcaccagcgaagatatcatgaatgccaaa
cgcgcattctggcgcgccctgtttgcggcgaataccctggaaggcatccgcttctacgtg
tcgtttgcttgttcttgggcgttcatgcagttccagcaaaagatggaaggcaacgccaaa
atcattcgccagatcgcccgtgatgagcaagaccacctgatcctgacgcagacgttgctg
aaccgcctgcctggtatggaccctgacttcgcaatcatccgtgaggaactgcgcggtgag
atgacccagatgttcctggatgtggttcatcaggagaaggagtgggcgaactacctgttc
aaggacggttccatcctcggcctaaacgccaagatcctacaccagatggtagactggctg
gccacccaccgcatgggcgctatcggtcatccatatcctggcgaagctcgcaaggagaac
ccagtcccatggattaatgactggctagataataagacaatgcaatacgcgttgcaggaa
gctgaagctcctgattatcttatgggtgtactgactggttcggtatccgacaatcttaaa
tttgtgtgaaggtgagaaatgattacgatttactccaagcagggttgtgctcagtgcgtt
accgccgaaaacatttgccgcacccgtggcattgatcataagattctgaagctggacaaa
gactaccagctagaagaactccagaagctgactggtaagcagcggatggcgatgcctgtg
atcgttttggccgacagtactgtgaccgacgttgctggactcgccgcaagcgtaaagcgc
tgacacctaagcccctcgatgaggggctttacttctataattcccgcatttatacttccc
agtaattcattggcattcgccacaaactgaacagcaggaactacaccatgacaaacaaag
tactcaccaatccattacacaacttcggttacattcagctccctctggtgattgacactc
tcttacctgaagacaatgaagctatctgctggtcaccatccgccctgattgagcgagaga
tcttcaagtcggtagtcgatgtcatgttccgaatcggtcgcattggacctctggcctacc
tcggcaaggcgactgagttgaagacaagccacaatgaacgcttccttcgtatcgacacaa
ctggatgctcacagcaggacttcaacacactgcgcaattatgtgctggtcaatcgcccaa
tcagccagcaccgcccatacctgacatcaatgcacatcgacagtttcattactgacgtgc
acctgcaggctgaaaccctccatgaagaggaaacaggccgagctatcgacacagtcttaa
atatggttgtgatcactctcgcggagcaaccatcatgaactaccctcttgacgcgaagtt
tattctcccaaggaaggaactggacaccttccgagttctgcatcaactcttggtcgccgg
agaaacaatcccagtatacgagggtggaaagaaggtagggaaaggggtttcgtgcgcgat
cgaagacagtgaatactgggcatttgatttcaatcgcacagagaatttcaagccaaggga
ttcatcaatgatgatgaggttcatgattgacaaaccaattgacctacagaagtatgatct
gttcttggacgcgatcccatacgaattcagggaggatggtctgaagtacagatttgcgtt
gttggtgtgcttcaaaatgaatatcgtcctgaagcctatgttcacaccgcccaacgcaag
ttaatcagttcgttctcttcaaccacacggtgtctgttatcggatctgggttgttgacca
catagaatgtgatggtcacgcccagagagtggtaatcctccgacagactcaccgtgactt
cttctacctcagctctgggttcatatagggcgatagcatcctctactttgttcttcacgt
caacctgaatcgttggggtggtgttctctccaaggagattatacagccctgcaccgatcc
caggataagtgggccagtccccgactgaagacataacgatattccgcacggattgcagga
cagcgtacacgcctgatttcatggtgacatctttggtcaccggatgcatgccgaacttca
gatcgacatctttgtactctttcatttcgcgatcctctcaggatgcctataaggagcaga
gagacgtgctgtccctctgccactaaactataccaacttactcttcggtgccgaaattac
caccattgtcttttaattctgccttgatatctatctcgcctggacccgtaggggaagcag
gagttgcaccagacagagaagaagcgcgaccagcaccttcggcatatatgatgttaccat
tgatcgtctgggcaaccgtcagttgatcagcgataatctcagtcgccagaatcttaggaa
ccttcaatgtcccaccgacttccagagtctcgcagatgatacgcagaatattctgagcct
gcaactcggccagattactgaatttcatcagcgctgtgcctgcaaccacgttggagtagt
tgttggaatggagatgatagacctcacctgtcttgcgctggacttcggttcctttgatcg
tcaggttatgatcgccaccaacataatatcgcttgttgaacatcgtcaggtcatagtggt
ctttgacggccttgttgaccacatctccgtctggcagcatctgcttgtacgagccagaca
tatgcatccagtgaagacgttcgcctccaggagtgtcgtccacttccataatatgaccag
cacgggatgccatgacattattgtatgggtacttggaaccgcctgcggctggaaccatag
tctcgccagtgttgtcaatatcctgtactcggccagtaggagtcggagtcggttgttcct
tgggagtacgatcagggataggctctgaccatttaccgttctgttgtgtcggagcagctg
cagccgtgttggcaggtccaggccagcggtagcccaagactgaggaacgactgaagcgac
tgacctttaccgagtcagactggttgccaccgatacaccagacatagttggcatcgaact
tctgcacgaacgccacatgaccgaatgtagggttgttcccgcgccggaagactacgatag
cgccgtattggggtgctgacagtgcactaccccatgtcaggtacgaacgggcaagagcgg
agcgcgtagacgtgtatccggcctgcaacataacccagcccacgaatgctgcacaccagg
acacttcgtcttcggaagcaccaagagaggtcgtcttatgatattcaacgattcgtgggt
tgttgttgaactttccggcgtactctttgacaccgagttcaccacgggcgatggtcatcc
acttctctggatcgtacccaccaacaggcggttcgggatcaggctgaggttcatcttctt
gtttcacaggaacgtcagtgacagcattgtacgcctgacgttcaaccgacatgacgacct
gaccaagcgccagcgggttagtgtcagcgccgtcagtcggggttgctccaggccatgtcc
aagtgatgcgcagattctgataagcgtcgtccagggcgaagcccatgacctcagtgccga
cgataatacccgtcggagaccagcctaatccggccgaggaggcattggaggcaggcatca
tcacctttgcccatggaagtttgtccgtaggcaggagcacgggatcttcggtatgaacgc
cacgaacacggacagcaacacgcccgttttcatctggatcgttgacatcctcaacggtgc
cataaaaccatctcattttgtctaacatattgagttccggttgtcaaacaaggatttgaa
ggtatttatgcgcagcggattttgccttatatactataggaagctctgcttccgttcagt
ttattgtccttatcgatctattcgcttcgctcatcaaaccgccctatgcaggcagcacca
ttccaatgccatggaggcataagagcgaggcaataactgtacacctcagaccactccttg
aaaaatggtattttactgacaatctgattcaaaacaggcgatcaccaacaaatggctcag
gaacacggctgttataacaatttcaggtaaagagagcacgtgttaacctattttacagtt
aagccaataaaaatcccgccgaagcgggattactgtttcttagacaacctgaccttgagg
gcttcggttaacaagtcaaggtgccatggcatcgactcgttgatttcaaatatgctatag
ccgtgtaacttcaattcatcacacatcacgaagtaggatagtaaatcagtttcaaacatt
aaatgaaaatttcattaatgctgttgaactcgatcgggtggtctttaccacatttcggac
acttgatcttgttcttgtagtggatgcgtgggatcttatggaagaagtccttcgtgatct
gttcaataacatcagattcgaggttgtctttcacccaatcaacaaacgcttctttcacac
ggcggcgctcaacagcttcatcaggcgcaatgcccgcttcatcagggttctcaatccgcc
acacctgtccgtcatcgtcatacagacaatcaatgaacgtggccagcatcacctgaatgc
tgtctgcatctgaaagcgctgaggcatccgagaaggaaggttggcgcatcttgaggtgat
agccgccagggaggtcaaacacctctctgaagccctctttcgccacgcatttaacgttct
gcaaagggatcggcaatgtcagctcttgttcacacggaaccatcttcttctgttgtgttc
cgtcgccgaggtcgatggtttcttcaacctgattgttgcacttgtaacggatcttcatca
gttcgccgatagcgatacaacgcatgcggatgaacacttcctcaacaaccccgattggta
gtttgctgaaaggagcaccagcctctacacactcgctgaacaggctctccataatagtgg
cgcgttcggcgatcggcgtttgcggatcagacacctgaagtaataaagtttgttgccctg
cagtgaaagcgcgatacttgatggtgctcggccagaaatcacttttgaacgttttctccg
ttctgggcaatgatggtaaattcataatgtatctccacagtatagttgtacagatattta
taacgaggaatgaaaatgcgcggattttgttttagtgaaatcggcaaggaattgtctata
caatatcctgaccctaacacagacttctttattttcttgtccgactatgccaagaaagaa
aatgccactcatatcgcaatgaggcatgacgattataaattctgtcgccttggtgtcaag
gatctattgcgcgccggactgaacgtaatcatcgtcgatccctgctatagcccaatagac
gatgaagaagttctccctgtgttcgtccatcgaaatattgatactctagacaaacatttc
ccagattgtgttgttattggggagttggtctcttattttcaccatggtcgaaagctcgat
caaattaaaagttattttcacgagggtgttggtcaatataagatgaacgccctcagtagt
ggatggagggtgttgtcgacagctggcggcaccgactatattaaaatgcgtgtctacgaa
tatgttgtggagcgcgattatgaactggagaaaggtaatgcaaaacgaaaccgccattga
acgcaccccgattgaggaagtgcagcagcatgttctggatctgatgaagcacacggtgtc
ggatgcagatggtaaagttcctgatgaatttgtcggcgcgttcgaacaagttgctctgga
tacagagggtgttcctttgatccagactatcggcggcctgctgatgtttgaagaaaaggc
tctggctgatggcgctgttttgtactctgccaacattggcgtggacggtgaatcactgtc
tatcgaagtgtgcaacttggccaagtaccttctgcaatgtggctatgacctgcgtgtggt
gacagcccactacatcgatcctcaggggcagatctcttacggtgatgaaggtcgaaaagt
gaagcgtcacattgaaacctcattcatcctgcagagcatccagcagatgcagaagaacct
ggaccaccccggcctgatcctgcctgacagtaaaatcatcacccgttaatccggcgtaaa
tacccataacactacatgaaacttcgttatgggtatttacatgaaatattgcggaattga
ctactcgtatggttgcccatccatgtgcttctgggatgacaaagaccctcttgattttga
tcatctgcgcttctacgcgtattacaccgtggagaagtactgcactcagattcgccagaa
catcctcatcatgaagcagccgaagtgggacactcctgaggagcgcttctacaacatctg
taaatgggctgaggccgtcctgttgactgagaagccggatgccatcacccttgaagggta
tgccatgggcaactccaagaactccaacaacatctgtcagacagcggagaatacttccct
gttgaagcaggtgctgcgtcgtcacggtttcgacttccagatcgtgtcaccgtcccatgt
gaagaagatgttcacagacaaaggcaacgctgataaactcgccatgatcgcccacttcga
agccctgttcaatgttaatatgcgcggtataatggatatgttggaagttaaggatcccaa
gccgatcgatgaccttgtagatgggttcgcgatcatgacttgtggttcctacttcattga
gaataatccagacttcaacagaggtgtatgatggtcgattactggttgttggcgaacttc
ctgacgttcgctttgttgttagtggttgtgttggtctgggtgaagtcattcttcactctg
attcacgcgtatgtgtatcagatcaacttctatacactgtcgccatatcgtgacacgaac
gtccgtgctgatcaacaggccgaggccatactctcgtatcagttcatccatatgcgtgac
aaaatgattaagcgcgttgtgttttctacagtggcgttgctggttatcattatggttcgt
ttcgtactgacaactgtgggggtgttccatgccgttgtatgattatcaatgtcaaggctg
tggcgataccaaaactctgcggaaatccatcgccgatcgccatgaaccagagtccaaccc
atgcgtagagtgtggatcggaagtgaagatggtcatctatgccccgaagattgtttctgg
ggttaagggaccacagtctgcgccggactccttcaaggacgttctgcgcacgatcaagaa
gagttctggcaaggggaacacgatcgatgtctgatgataaatcaccagcacaggtgctga
cagcagactccttctcagaagctgtgttgctccgcgccgcccgtaccagggaaactatcc
ttgagaccctcgtggctgtctgtgaagaaaacgacatagacgaaacaaaggtcagaaaaa
tgatcacagcacctcttctgtcccgactgacagctgagtgctccgatgcacgtttgatca
aagacgtgctgaagtcgaagaaattagtgtaggtgtaatatgagcaaagaatcaatttac
agcgcaatgaaagctgcggaattcctcccaggctctatgcgctggcgtgtgggtagcatc
aacgagaacgccgatcagacggatcgtattcgctacgtcacccctgatggtcgctcatac
gttgttgagtaccacacccacgacgaaggtaagaagacgttttctgacgtgttcgacatt
attgaaattgacccagcgaatcaagtgcttaaaggttaattcaatatagtaacggggtat
aattaccccgctgtaaattaattgacaatacatgtgacagaatagccctgaggggcggaa
acagaggaatcaacaaaatgggtaatttattcgaccgtctgaagcagtcccgtggtcagc
agaccgatgcaatgcaagcgcgtctggctcagcaaggtcaaaagtccggcttccagaagg
atcctcgcatctggaaatggacttggaacaaagatggtatctctcagaacaccatccgct
tcctgccagtcccgctggtggacatcaaggcacaggatgaaggcacgatcgataaagatc
agatcctgaccccgtgcgccatggtgatgaagcatcagttccagggacctggtggttggt
acatcgaaaactcacctcagacgttcggtaacgacgatccggtgcgcgaccatgaccgtc
cgctgtggaagcagcagaaagatacaaacgatgacaagctgaaggacgtgctgaagaagc
gtctgccagacaccaaatactacgccaacatcctggtgattgaagatgtcaacgtaccgg
aaaacaacggcaaggtcttcctgctggagttcggtcctgctatcctgaagatcctggatc
aggcgcagaatcctaagttcccaaccgaccctaaattcgatccgtacgatctgtgggaag
gtgcgaacctgaacctgaagctcttcagtgagcagaagaagttcgggaactgggaaggtc
cggtggccaacttctccaacgtgagctgggctgcacctgcgccgttgagcgacgatgaag
cctacatggaagacgtgtggtctcgtgaacatagcctgtttgagttcttcaatccggcga
acttcaagagctacgaagatctggaaaaacgtctgcgtaaagttctggcgattcctgatg
accagcctctggttgagaacggtgcggccactatggctcatgctcctaccagccagaccg
caggccaacagccagtgaagcaacagaccgctcaggatagcctgaaccaacagcagtctc
agcagtctcagtctgccgtcaatcaacagtcggcggctcagcaaccggatccgaaaggca
caggatcgatcgaagactttgaagcgttcctgaagcaaaactgataacaaagccctcttc
ggagggctttttatttgcccatcacgtcttgcaatatccccaacaggctcgtcttctccg
ccgccgtcaggttgtcattgctcatgatgtcacgagagatgcccactgagatgcgctcga
agtcctgcaggctaatcccagccagattgttcaccaattggtccagctgtttgtaagcca
gcagagcctcccctgtgaagttcccttctttcaccttgcgataaagctgtccggctttgg
aggccgcagtttcccaatcgccactggcaagagcatcagcaatcccaagaggaagaaaat
cgctggcaaggctgcgtgtttcatattcagtctccgatagcactttgttgtatgagaatg
tgacattgtactggttgaactggtctgttgcacccttgtcaagttcgattgtgctgaagt
tgatcggatgagcttcgacgatgtatacacgatgaacaacctgatcttcagtatcgagct
gctcaatacagatgtcggtcacgaagtcttcgtaatagcccatcttggtcgtgtatggat
caaagatcagattcttccatttgtccaacacagacttttcatagtagtcgttggcaagaa
gaaacgtcagatccaggtccacgttcgatttgttgttcggcatcttgatgtggttgccgt
tgttcgtcattggggtggtgtcgatacctacccctggcattccagcaaccatacacatca
tctggagagaacgagatgtctggtttgtccctccaaagaaagcgtttacaatacgtgcag
actgtttgaacagatcaccgaacgatgaactggtcgtgtatgcttggccgtcattggcaa
gggttgcattgctgtcaaacacgccaggaggaagtgggatggtgacccgaaatcggttct
tgcgcgatatcccacgctgcaacaattcagtgatgaaattgcgatagtcttccacgatga
ggactccacttaaatatgatatctgttgttacttataaggagttgacaaatggcgaagaa
ctcagcaggcgaagaagatccgttgctgtttccggccgagatggacgcccccgagttggt
gaagcgatacatccgcaaataccgtcaacacttcgggcctgaagccaagcgtaatatccg
ccgctctcatgtgtggttcatggagcgtgtgtcgaaggacgccaacctgacaccaaacca
catgaagcaggcgttcgctgagaacaagcgccctgtgcagggtgtgcgttatatggtcgg
gcgtatgttctatttcaaatacgacgccctgacgaaggatgaactgccatactgggatat
gtacccactggtgttcttcttcaactttgccaagggtgacggcgttaccttcggggaaaa
gggtgtgacatacctctggggattgaacatgcactacctgccgccaaaactcagactgtt
ggtgtttgaagatctcatcaagctgcgcaacgaacgggcgtaccgctcaaagacgcgtct
gagactcacttgggatgccctgaagcggtttgccaaccatccgctgtataatcactgtgt
gaagctgtatcgcgccgaccacttccgcactcagctctatgagattgagccgcagtactg
ggaagtcgtcctcttcatgcgcacggctcgcttccagaaacggagccagatgtctgtgtg
gaaagatgcacgacgcgttcataagaagtaatggttctataacccgttccgagggataat
tcgtgaacgggtaatcccccaacaacgaggctatatcatgtcacaaatttatcgtatatt
cgggctggaattcacccctgctcgctttgatatgaaactcccaaactttgaaaagagcgg
gttcgaagtcggttgcgttctggggtttgatcgcaatggcagatctatccgtgaacacaa
catctttgacgtgctgggattgaaaacagacagtgaaacagcaatccagttcgaagaaga
cattcgttttggtcatgccgacctgtacgattatgtccgcgacgtcatcgctggctacga
gcatgccaaagcgcacatgaagatggcgacagatgcttgtttgaagctatcacactgtct
gtgcttcttcggccgtaaacgccaagacttctgtatgcaattcccatcagaagttctcgc
tcgcttctctgaaaccgaattcctggtgaagcaggcggacgacgttgctatcaaatccag
tggcgtgttccaacatccagtcaatctggtttcaggccatctgctagtcgggcgtgatca
ggttgacctggctatccatccggatatggagtacgaccagaactcttgccgtgccatcca
taactacattggtgtcatcctagacactctgtatgctgcgatggaagaagtaatggccgc
tgagcaacaggaagaggtcattcgtcggatccgcgcagacatcgaagggaaggtgaagca
gggcgtcctgggttgtaccctcccagagcactgcgctgaagtcccgaacttctatctgat
caaagaataattggttttcaatattgacgttgaaagttaatattcacgcaagttcgcgcc
ccgcttggcggggcgctgtataacacgatggtgttaacttcttttcaataaaaagtggtt
tacatctatgaaaatgtagtatattatgttctcactacacggtcagaacagcaatatgcc
gcgaagactgtcttaataacgaaaggggttttattatgtcatatattcttcatgtagaat
ctggttctaaatttgatattgaaggcaaagacgttgcggctatccaggccgagatcaagg
ctgcatgcctgctgattggcaacgttaccctgcgccgcatggttgaaggtgcgcttgaat
ccgctaacggcttcgaactcatcgaaggtctgagtgctgaagagcaggaagaaactcagc
aggctctggcgcaagcccaagagcaagccgatgcaactgaagcaccgaacgtagctgaaa
acgccgccaacgataccccgatttctgctgacgcaacctctggtgctgctacctccggcg
acggcgtttctgacaccgatactgatgcccaggacgtgaaacctgccgaaggcgatcggg
ctgccgacactggcacttctaccgcttcttccgatgcaatcaaagacgccgtgaatattg
cgctgaaagaaggtgaccagccgtctgacgcgaaggtgggttccctggcttccctaattc
tgaaagaagcggggaagggtgcgaacttgacaccacaggctcatctggaagagcgtaagc
gccgtcacaccaaacgtgaagagatggttgacgctgcccgcgcctctaaccacggtgcta
tcctggctgcgattgaagcaagtgtggctccaggtgtattcctgagctatgttaaccctg
atatgcgctggttccagttccctgtgaccgaactggccaaccctgaaaacctgcacgctc
gcaccaacacgtacatcgacgttgcgccgatcgtttccggcggctggggcttcagtctgt
acgtcggcggtaagtccttcaccaaacgccagaagatcaaagaggctgatgctgagtctc
tggtcaaagcaatcaacgcatggttgcctcaggctctggtcgaagcgaaagctgctgcgt
aatttaagttcaggagctgttcaatagataaaggagctgctattatagcagctccttttg
tttatcggagcagtctatgtcctactccctaaaggggttgctcaaacgccccgtccacac
attcaccaagccgcccgtcgtaaaggggatctatccagcacgagggcaactctattatat
caaaggctccaacggtagcggtaaatcaaccgtgccttctcagctggcggagagggatca
tcaggcatatgtcgtgacccatgacggcaagattatgctgaccgtatgcccttcgttcaa
tgtggtgtgtgtcggcaaatacgataagtctaagtccaagggagttgattccctgaagga
tactgaacaaatgttgtttgccctgagcatcgctgatctacctgaatttcaggtatatga
tgtgatatttgaaggcatcatcccttcaactctgctcagttcatggatcccccgcctgac
gcgcccaccgcgcgaattggttgtgctcttcatggacactcctcttgaaacttgcatcgc
ccgtgtcaaatcacgcaacggcggcgctgacttcaatgagagcctggtggttgagaagtg
ggagcgtgtccatgaccatcgggagcgccataagggcttgttccctaaggtggctgcagg
tatgatgaagtctcatggtctaacagtagatcaggctgtaatggcattcctctgtcgtga
ttttgggagtattgatgacatggatggtatagatcatcgcatttatccaaatctgggtca
tattttgcaaagtaaatgattattggagaccaattatggaaatcaaagcaatcaacaaca
atgacatgctgaagcgggctgtcctggctatccgcgagcacgggattgagtctgatcctg
gtaacgcggagatcaacaccgatggcacccggttccttgacggtgtgacgatcactgttt
ccaatattcgtgaccgctggctctccgttgaaggtcgcaactcatcggctatcgccgcta
tcggtgaaaccttctgggttctgtcaggccgagatgacgttcgcttcctgtcccgcgtgt
tgccccgcgccgccaacttttctgacaacggccacacatggcgagccgcttatggtccgc
gtctgtacgcccatggccagctggacagcgttatcaaccgcctacgcaagaacccaaaca
ctcgccaggcgtacctcaccatctatgatccggctctggattcagatgctggtctggcga
agttcagcgagagcggcgaagcaaagactaaggacatggtgtgtaacctggctctgttgt
tcgccatcgttgaaggtcgtctgaacctgacggtcatcaaccgctcacaggatgttctgt
gggggatgagttcaatcaacttcattgagttctctattcttcaggaagtgattgctcggg
tgttggatgttgatgtcggtcagtacaagctcttctccaacaatcttcattactacaaca
atgaagtcagccagaagcagctgggtaagatcaccaaagacaccaaggtggacggcgggt
tcatcaactccatgattcacttcaagaacgtggccaaccagaaccatatccgcaatctat
tcactggtgtgcttgttcattgtgacttcggtagcccttgggaaactgtggttgccttcc
tgaaggagtatgatgcggatcgcggtctgattgtgcagatggcatactgcctgcactgca
aattgaataacaagctcatcgacatgaacctgattgaagatcatggcctgaatattgcgc
tcacccattccccggttgaccgtaagattgttgatcccaagttcctggaaggtgcggtat
gatgtatccaaaccttgaattctttacggggcgcaagcgctccggtaaggacttctgttt
ggagtccctcatcagctatcaccatttacagggcgacattgacatccagcgcctttcgtt
ctcggacgaactgcgccgggttgccaacttcatctacccgtggctgccagcggaggtaga
ggacgctgtgaaggacgttccttacttccaccctgataaccccaagggcttaaccccaag
ggagatctggcttcatctcggcagcgatacgggcttacgttacgtacagcctgatctgtt
cctggcattcttcaagcgcttccagcttcctctggtagagcagaaccctcatgtacatta
tatcgtgagtgatctgcgtactcctcaggaatatgaatgggcgctgagtacgaaatgccc
tatcacccgcatttcaaaggccgaccgcgctggtatcatagaggacgatatagaggcttt
cattgaccaaatgaaagtggactacgaattcctcaatccatttgatggttgggcaccgtt
cgttaaattctacggagaacgtaaatgatcacagcagggcatatcaaaagcctgctcgaa
ctccaaaaggccaccaacgtggcctactttggggaagagtggaagaatgtatggagccag
aacgcagtcatcaactccatttatcgtgagtgggcagagttccttgacgaaaccagccgt
gactggaaggtctatggaaacgacatcgggtttcaccatgcgaacgcagtttatgaactg
gtcgacgtggttcacttcatgttgtgcttcgttctaatggaccgcaccaaaggcgagatc
gaagaagaatttgaaattcttgatagccgcgaattcactccatctgctttgggtgctgtt
ggacatcggggtgtgacgtaccgccttgggcagttcatgaatgatccttgtgttgagact
ctcatgttcttcctgtcgtctgcgtgctcttatatggagatcgacattgagacctacatg
ctggcacacaagcgcaagaacgatcgcaatcgcctgcgtgctgctggcggcgcggactat
gacaagtctgccgaaacccctctgaccctggagttctaatgtttacagtcgtcgtttcgt
accatgcggaaaatgctgccgatgcatccgccaaattcgccgagcatatcaggggtggcg
gccacaacgtgttcctcaccgaatacaccaggcctgttaaaccaggcgatggtctttcgg
cgactgtgacacacaagatcaccagcaaagaacctgaatctctgttcaataggatggaag
agtatgcgagcggcggggtagagataccggatgaactggtagacgtctacttcgaaggct
tgatatattacatccacgccatgccgaaggatgtgaccaacgaacagatgatgtatatcc
tgaacattgcgttgaacgctgcgtgcatcaatcgcacgaactacaacaatctgcgcaata
tgtacctaaccgatcgacacaatgatgcgggaccaaccgttgaaatgttgtcgctcagaa
gcattcaagaagcggtcaacattttgtctaacaaggtgttgggtgtagagttattaacga
cgattaacaacaaagaggaagtgaaatggccagttcattaatggaccgcatgctgaaggt
tgccaagaaacatgacgaccaggcttcagtgctgtcccaatccgacgcgctggaaccgtc
catcatctgctcaactggtatccccctgattgatatcgcttggtctggccgtgttgacgg
tggcctgatttccggtatcaagatgatggtgggcgactcccgtaccttcaaaacgatgtt
cggtctggtagacgtcaaggcgtacatgaaccagttccctgacgcaatctgtgtctttgc
agactctgagaaaggtgctaacgccgattactggacgtccatgggcattgatatggaccg
cgtcctgtatgtgccgattgacaacgttgagcagaccaagatccgcctcctgcagatcct
tcaggaagtgaagaagggcgacaaggtcattgtgttcatcgactcaatcagccagttgcc
gtctaccaaagaagttgaagatgccatcgctggtaaagatacccaggacatgactcgcgc
ccgtgccctcaacagcttctggcgtgtcatcacccctgaaatcaacagcaaagacctcgt
gttggtgtggatcaactcctactatgacgagatcggcaacgtctatgccgagcctaacat
caagggcggcaagcagggcttcctgtcatccaacctgatctggttcatcactcgctctca
agtgaaggaagacaaagatctgctgggctggaacttcaacattggtatcatgaaaggtcg
ccatgtcaaagagaaggccaagctccccgtgacggtactgtacgagggtggcattgaccg
ctggagtggcctgcttgagatcgctcgggcgctgggttacgttgacatgccttcatccgg
ctggtatgtgcgtacagccaagggtggatttgatcctgagaaggaaaagaaatatcagaa
gcgtcagatggatgacgatttctggtatccacttctggagaacgccgacttcgctgatga
tgtgaagaagatgttcggcgtttctaacggtactgttatgcctgcgaacatgctggagca
aatggaccatgtcatcaacacatccgagtaacaatggagggggaggagactcccccaata
actacacaatcatcgaccttggtgctgatcagctggcgattgtcaagatcacttctggca
aattccgtggggttcagtttcggttcggcaaggttgccatcaacgaagtggacggcgaac
cccgcctgtctttcgtgaccgatatactgaagaagccactgcgtctggtgtttgtgaatt
tgaaagaaaatgacttgttcactgaggtgacaggggatatccttgtagacctcatgcagc
gtaatgctcaggaatacaataaatttttggtggggtaggttgccaatgttactcgaatcc
gtcgtgctttcacagttgatttacaatgagcagtaccaaagaaagatccagccgtacctg
aaagccgattattttgacaacgaaggcgaaaaggtcatctttggcctgattgacagttac
acctcagagtacaatgcgcgcccgtccatagaagcgctgtcgatcatccttgagcgcacc
aagctgaacgaacatgtgtttgagcagtctattgcggcgcttgagaacatcaacgacaac
accttcaacgaagagtggttggtcaaagaaacagaagcatgggcgcgtcaaaaggccgta
cacaacgcgatcaagaccgccgtcaacatctatggtgacgaaaagcgcaaggacgagatg
aacaacatcccgaccttgctacaggaagccctggcgatacagttcgattcgtatcttggt
catatctactgggaaatggctgagcagcagtacgaccacatgaactccaacgaggccaag
atcccgttcgcggttgagatcttcaacaaggcgacccgtggtggtgttggtaagaagacc
ctgaacatcgtcacaggtgcgatcaacgcaggcaagacaacaacgctgattgatctggca
ggtggttactctgagcaagggctgaacgtctttgtattcacgctcgaagtggccgagaac
gtctggcgtcaccgtcttgatgcccgtatgatgcgtcgtgactttgagtccttagagaag
ctcccaaggcacgaatacatcgcgacgatagagaagctccgcagtcgccaagatggcgcg
cccaagggtgatatcgtcatcaaggaatatccgtctggtgctgggcacacaggtttgttc
cgtcgcgacatccttgagtatatccaggcaacaggccgcgccccagacgttatcatcatc
gactaccttggcgaagctgcttcttctcgcctgcctgctcacctgatgcagaacacaaac
gtctattacacgtccgtggctcgtgagttccgtgcactgggatttgagtttgatgttcct
gtatggacaggcatgcagttcaaccgtgagacgcagaatagcaccgatggtggtatcagt
gatctggcggatgctatcggtatcccgaaagtggcggatttcatcatggcattctatgct
cctgatgaactggcggcggtcaagaaagcccgagcctcgatccttaagaaccgttatgct
aacaagcagaagctcaagtcgttcctgtttggcatggaccaagacaaacagatcctgttt
gacctggactggaatgaggtgaagaaagatctgtcagaggccgaggcgaagtatgttgag
aacgtgcatatcaaacatgacctcaacaagtccggttcggcggcgagtgatgagcagaaa
gcccagaccgttaattcttggaattttggctaaattcaataacgtgggtcgtagggtata
attctacgatctgaacattaaccaggagcacatcatgttgcaagatgattatttggctga
cctggtgaaggccgccaagctggtgtgccacaccaaacaatatattgagttagacactac
cgagactctcagtttcttcgctcttcgtaagagttgggctgagaatgggatcgatatgat
ctgtcaagaaggtaaactggtacaactggatcctcttccagtgcgaaccaacacattgga
atggtatgtgacgaaagatggtgttgaaatcattccaaagttccagtatcattcaatcgt
aaatttctttttatgccgcagagggactaatctgatccccaaaggcaatagatcttaaca
agaggaacatcaaaaatgtctgtagaacaaatcggtttttatgcactgccatctgatccc
gaaacccgccgcaaaatgatgggtgccatcgaaaactgccgcgctgcttctgtccgtatc
aagtctgagcagacctttatcaccgagaccctggccgagctggcgaaggaaacgggcatc
aaggcctctgacctgcgcaaagttgtatccgatcgtgcaaatggcaccttctctaaaacc
atagagactagtgagaaataccaagatttgtattcttcgttattccccaacgacgttcct
tccaaaacataatataaggacccccgaaagggggtttatttatgaattacactaaaattt
atgatgctattgtagtaaatgccctccaaagaaatcaatttgaagggatggaagtgcatc
atattttaccgagatgcatgggtggtgatgacagggatagtaatctggtaaaactcacca
ggaaggagcattttgtatgccatcggttgttggccaaaactggtggaaaggcagccctca
gtttcacgatgatgaagaacagaagcaatagtaaaacatctagagaatattctttaagac
gggaatcggtggtatcatcccacagagaatacagacactcggatgaaactagaaagaaaa
tgtcaggttggaaacatacggatgaagccaaaaggaatatttccgataaatgcaacaaca
aagggaaatccccttgggaagtaaccaacgccaacacagaaatgtggaagttggctggtg
acgtttatgacagctggctcaagggaaatgggtatgtgaaactcatgagagaatttccgt
tgttatcacaaatgacatctcagactatgacaaggaaatttaaatctggttggataccca
gaaaagaccagtcttgggtcgaatggttgtcagacgctgaataagtcagccgaacatcaa
gaagcccagtcaagtactgggctttttaatttcaataactttactttcaagaataaagcg
cctattatttaatctctattgaagagttgttactaaatcatgtggctcaaatatggacgc
caagacattcaacatccccatcgacaacgatggtctggtaatcgaaagattaaagaagct
tgagcgcacagctgagaagttgggcatcccgttcccaaccgtgactttcggtgaaccgtt
caagacccatacccgtgacactactggtgagattcttactcactggtggaagcctgttac
cctcgagggcgaaggtattgaccgcccggtatcttacggcggctggaagatcattggcca
gttcaatcacgagtacccaaaggtcatcctgaacaaactgaccgacaatatcaatcctga
cttcatccgtcgcttcgagggtgagaacgtctcttggtgtcagcactgcaatctgctcat
ccgtcgcaagaacacatatgtgattgaaaatgagcagaatcacacccagatgctgatcgg
cagtacctgcatgcatcactacgtaccgcatcagaagtctcttgatgcgattatgtccta
ctatctggggatcactgagttcttcatgccggatgaagatgatccagagggcatctatcg
tgtccgcaacgaacgcttcgccgacacccatggatacctgcgcgcatgtttccaggttct
gctggctggcgtggacatcaaatcagatttgtttggtgaggttctgggctacctccgagc
aggccagagaccaaaggcgggttccgatgctgagatgtttctgattaaggcgcgtgaata
tcgcgaagacgccgagtcggaaatgtaccacatgaaactcttcatcgcagctctgtccga
gttcaacgagttcaacgatcgcctgaaacgcatgtgcgaaccgggctaccacctcatcaa
ggacgacaacactgtccgttggggtgccaaaaagtattacgattacattcatcgtcctcg
tactgaccgcaagacggagaataaatgggtgggc*gaagtcggcgagatgctggaagtgc
gggttcgctttgacaagcgcgtcttcctcttctcaaatgaatacggcgacagctatctgt
tcactttcaaaacagcagaaggcaatacaattacctggaagacctcgtacatggatactg
agttcttacagggagatatgatcatccgtggtcgtgtcaaagaactgaccgagtacaacg
gtgttaaacaaactcaggtcacccgagccaaattgaggaagttatgaatttgattgagtc
tgttctgaagtcgttcgcctttggtctgatcgcatgcggagtgattacagctatgcttgt
aatcatagctctgatcatcccctttaagaggaaacgttgatggaatgttcatgcggagga
cagggcacaagtgcttacctatcatttaccaccgtgaaggaagccgaagccgccggattt
gccgtagacaaagccccctgtgtaatcgccaccaaggattgcccgtgctgcaagaggcac
tctcaggttgtttggtatgggccggatgcatgtgaacctaaaaagaaagttgatctactc
tcgttaatgatggggaaatgatatcctaccacaacatgaggcagatgtgtggtgggtatg
tcataaatgtatttgatcagaaagagtttcttcctctgataatttaaatctattgaagtc
tctggggttataatagcagcacacataaccctggaggcaccacatgatccccatccttga
aacagtctacagacttcgcgaaaccaaaggcagtaatgcgaagaaagctgtgctggtcga
agcattcaagaacaacccagacttggcagacttcctgcagtatgtctatgatccaatgac
ttcgttctatcgaactgaactgaaactcagcgcgcacccgcgcatgctcgtgcgtgagaa
gactgatgacatcagtgaagtctatgacgtccttgatcagatggcacagcgccttgtcgg
tggtcaaaaggctgatgcccttctggcgtccgttgctctaaagatgaacccacaatatca
cgaactcatccagatgatcttggaccgtgacatcaaggcgggtattgccgagaagggcat
caatgctgcattcaacgccgctggaggcacaggtcgcctgatcaacatccttccatatca
tcgttacgataacatgacgattgacctgctgaagaagatggacttcaagcgcggtgtcta
cagccagctgaagtcggacggcatgttcgccaacatcatctgtcgttacaacaaagagcc
cgagatccgctctcgctccggttctcttatcgcgggtggttcagtcgacaaactgtccct
ggtattcaaagacctgatctacgacgcaggtattggcgaaagcgtcttccatggtgaact
gctcgttgttgacctcaagtcgaatgcgatcctgcctcgcgctgtcggcaacggcaaact
caacagcgtgattcagacgggcgaacctctggaagatcgttatcaggtgatctaccgcgt
ctgggatgttgtgtcgtatgaacaatggttcaacgccgagcgcgtggacaccccgtatga
gcgtcgcttcgacatgatcatacaaatgttctacggagaagatgggctggttcaggttca
ggaaacccgtgttgttcactcatttgccgaagccgtcgaccatttcaaagacgcgctggc
tcgcaaagaagaaggcacgatctgcaaggctgatgacatgccgtgggaagatggcacttc
ctccgaaggtctgaagttgaaaatggaagtggagtgtgaccttgaaatcgtgggcttcaa
cgaggccgacaagaaaggcaaacacgcgaagacctttggttcccttctgtgtaagacttc
cgatggcttgcttgttgttggcgtctcggggatctcagatgagctgagactccggatgtg
ggagaaccagggcgactacattggcaagatcgccgcagtgctctccaatggcgtacagga
taagacggacgacgcgttgaaatctctgttcttaccgcgccttgccgaaatccgcactga
caagaaagtggccaacacgcttgatgaagtctatgcgattcagaaagcgtatgtagaaaa
cattgtattcctgttggagtccgcataatgaaagtgtatttgctgcagtatcatgatggg
tacgacgacctacaggttcaatccgtgtccgggacgccagaggcctgggggtttacccca
aaagtggcgactcagtatttcagtattgagatctgggacacagagacggattgttatgtt
gatgacctgaaaatagaactgaaggggtgatctgatggatgagcgccatacaatgatgag
aattgggttaagtttttcgaggaaatgaaaaatgcgtgagtacaccgattgggaaaaaat
gcagtttgaacgggcgttcaacgtgtattgcgtcttcatggcgatcaagctacacttcac
caccaaggacttcgactacagcttgtatggacctatgaactacaagtttgaaacgttctt
ggcgaaggacgctgtgtgcaaacagtttgctcgccttgcccgtcggttcgagtcatcaca
gggtgaagtggtagagaactacatcatcgccaacttcatcaagtccccgaaggtctgggt
gactaccctgctcaccaagcaggctcggtccaattatgatgaatatcgcaaattgtacga
gaacttcacatacaacttccttgaggagttcgagcgggagatgatccctgccatcaagga
acggaacatgacgttcattgaatatgtgaaggggacgggtgttggccaccctgcgttgtt
gacggacatcatcaccaagcattaccccatgtggttcctggtcggcctgaacaaaatcgt
ggggttcatccacttgtatgatactgtgctgaaggatgacatctattggaactcagaggc
gttcttgctcaggaagacgaatgctgtggtgccagatgaggatacaacgtattcgaaagg
aagactccgtgggctaatacaagcccacggaatctgatcaccaatcccagaggatacgag
ccgagtcggtcttgttctctggttcaagtgaagaactgttgaagttgttggttgtgttga
tcttcttggaagcgtccacgttctgctgcacaggcatgacgacgctggccggaggattgg
cataaccgccctgaacttgctcgacattagatattgctctgccttgagctggtttggcgg
ttaccaatgaactac
